# Supplementary material for: Aquatic Diptera in Phytotelmata of Bromeliaceae and Zingerberales
Source: Insects. 2026 Mar 4;17(3):280. doi: 10.3390/insects17030280 (PMC13026164; doi:10.3390/insects17030280)
Supplement: Supplementary file 1 [file insects-17-00280-s001.zip]

Archive with 1 entries (1 files):
- insects-4145021-supplementary.xlsx
