# Supplementary material for: Aquatic Diptera in Phytotelmata of Bromeliaceae and Zingerberales
Source: Insects. 2026 Mar 4;17(3):280. doi: 10.3390/insects17030280 (PMC13026164; doi:10.3390/insects17030280)
Supplement: Supplementary file 1 [file insects-17-00280-s001.zip › insects-4145021-supplementary.xlsx]

## Sheet: Meta data
Table S1. Unique associations between aquatic Diptera and phytotelma-habitat in Bromeliaceae and Zingiberales
Data extracted from original research papers is arranged into 10 columns
plant family (Bromeliaceae or families within Zingiberales)
plant genus or species
Diptera family
Diptera genus or species
phytotelma habitat location (e.g., leaf roll or bract)
country location
collection site location
latitude and longitude for the collection site location
citation for the source material from which these data were extracted
We denoted missing data as “undetermined” meaning that either the original source material did not provide the data, or we were unable to find the data in the source material.

## Sheet: Original db
Plant Family	Plant species	Diptera Family	Diptera Subfamily, Tribe, Genus, or Species	Phytotelmata location on plant	Country	Study Site	Latitude	Longitude	Original Sources (unless donated with*)
Bromeliaceae	Aechmea Ruiz & Pav.	Ceratopogonidae	Undetermined	Leaf axil	Dominican Republic	Jarabacoa, Casa Tranquila, Piedra Blanca	19.1314	-70.6101	Alarcón-Elbal et al. 2024[38]
Bromeliaceae	Neoregelia L. B. Sm.	Ceratopogonidae	Undetermined	Leaf axil	Dominican Republic	Jarabacoa, Casa Tranquila, Piedra Blanca	19.1314	-70.6101	Alarcón-Elbal et al. 2024[38]
Bromeliaceae	Aechmea Ruiz & Pav.	Ceratopogonidae	Undetermined	Leaf axil	Dominican Republic	Jarabacoa, Ctra. Federico Basilis, Hato Viejo	19.1327	-70.618	Alarcón-Elbal et al. 2024[38]
Bromeliaceae	Aechmea Ruiz & Pav.	Ceratopogonidae	Undetermined	Leaf axil	Dominican Republic	Jarabacoa, Hotel Gran Jimenoa, Los Corralitos	19.1405	-70.6317	Alarcón-Elbal et al. 2024[38]
Bromeliaceae	Aechmea Ruiz & Pav.	Ceratopogonidae	Undetermined	Leaf axil	Dominican Republic	Jarabacoa, Hotel Pinar Dorado, Urb. Pinar Dorado	19.1172	-70.6333	Alarcón-Elbal et al. 2024[38]
Bromeliaceae	Guzmania Ruiz & Pav.	Ceratopogonidae	Undetermined	Leaf axil	Dominican Republic	Jarabacoa, Proximity to the Baiguate River, Salto Baiguate	19.0933	-70.6162	Alarcón-Elbal et al. 2024[38]
Bromeliaceae	Aechmea Ruiz & Pav.	Ceratopogonidae	Undetermined	Leaf axil	Dominican Republic	Jarabacoa, Rancho Baiguate, La Joya	19.1138	-70.6191	Alarcón-Elbal et al. 2024[38]
Bromeliaceae	Neoregelia L. B. Sm.	Ceratopogonidae	Undetermined	Leaf axil	Dominican Republic	Jarabacoa, Rancho Baiguate, La Joya	19.1138	-70.6191	Alarcón-Elbal et al. 2024[38]
Bromeliaceae	Aechmea Ruiz & Pav.	Ceratopogonidae	Undetermined	Leaf axil	Dominican Republic	Jarabacoa, Rancho Jarabacoa, Sabaneta	19.12	-70.6156	Alarcón-Elbal et al. 2024[38]
Bromeliaceae	Aechmea Ruiz & Pav.	Ceratopogonidae	Undetermined	Leaf axil	Dominican Republic	Jarabacoa, Ximenoa Rivers Villa Relax, La Joya	19.119	-70.6183	Alarcón-Elbal et al. 2024[38]
Bromeliaceae	Aechmea Ruiz & Pav.	Chironomidae	Undetermined	Leaf axil	Dominican Republic	Jarabacoa, Arroyo del Berraco, La Peña	19.1654	-70.6706	Alarcón-Elbal et al. 2024[38]
Bromeliaceae	Neoregelia L. B. Sm.	Chironomidae	Undetermined	Leaf axil	Dominican Republic	Jarabacoa, Arroyo del Berraco, La Peña	19.1654	-70.6706	Alarcón-Elbal et al. 2024[38]
Bromeliaceae	Aechmea Ruiz & Pav.	Chironomidae	Undetermined	Leaf axil	Dominican Republic	Jarabacoa, Casa Tranquila, Piedra Blanca	19.1314	-70.6101	Alarcón-Elbal et al. 2024[38]
Bromeliaceae	Neoregelia L. B. Sm.	Chironomidae	Undetermined	Leaf axil	Dominican Republic	Jarabacoa, Casa Tranquila, Piedra Blanca	19.1314	-70.6101	Alarcón-Elbal et al. 2024[38]
Bromeliaceae	Aechmea Ruiz & Pav.	Chironomidae	Undetermined	Leaf axil	Dominican Republic	Jarabacoa, Ctra. Federico Basilis, Hato Viejo	19.1327	-70.618	Alarcón-Elbal et al. 2024[38]
Bromeliaceae	Aechmea Ruiz & Pav.	Chironomidae	Undetermined	Leaf axil	Dominican Republic	Jarabacoa, Ctra. Los Corrales, Sabaneta	19.1157	-70.6074	Alarcón-Elbal et al. 2024[38]
Bromeliaceae	Guzmania Ruiz & Pav.	Chironomidae	Undetermined	Leaf axil	Dominican Republic	Jarabacoa, Ctra. Los Corrales, Sabaneta	19.1157	-70.6074	Alarcón-Elbal et al. 2024[38]
Bromeliaceae	Tillandsia L.	Chironomidae	Undetermined	Leaf axil	Dominican Republic	Jarabacoa, Ctra. Los Corrales, Sabaneta	19.1157	-70.6074	Alarcón-Elbal et al. 2024[38]
Bromeliaceae	Aechmea Ruiz & Pav.	Chironomidae	Undetermined	Leaf axil	Dominican Republic	Jarabacoa, Ctra. Piedra Blanca, Piedra Blanca	19.1323	-70.6123	Alarcón-Elbal et al. 2024[38]
Bromeliaceae	Aechmea Ruiz & Pav.	Chironomidae	Undetermined	Leaf axil	Dominican Republic	Jarabacoa, Hotel Gran Jimenoa, Los Corralitos	19.1405	-70.6317	Alarcón-Elbal et al. 2024[38]
Bromeliaceae	Neoregelia L. B. Sm.	Chironomidae	Undetermined	Leaf axil	Dominican Republic	Jarabacoa, Rancho Baiguate, La Joya	19.1138	-70.6191	Alarcón-Elbal et al. 2024[38]
Bromeliaceae	Aechmea Ruiz & Pav.	Chironomidae	Undetermined	Leaf axil	Dominican Republic	Jarabacoa, Rancho Jarabacoa, Sabaneta	19.12	-70.6156	Alarcón-Elbal et al. 2024[38]
Bromeliaceae	Neoregelia L. B. Sm.	Chironomidae	Undetermined	Leaf axil	Dominican Republic	Jarabacoa, Rancho Jarabacoa, Sabaneta	19.12	-70.6156	Alarcón-Elbal et al. 2024[38]
Bromeliaceae	Aechmea Ruiz & Pav.	Chironomidae	Undetermined	Leaf axil	Dominican Republic	Jarabacoa, Refugio Amigo de Cristo, El Balcón	19.1488	-70.6499	Alarcón-Elbal et al. 2024[38]
Bromeliaceae	Guzmania Ruiz & Pav.	Chironomidae	Undetermined	Leaf axil	Dominican Republic	Jarabacoa, Vicinity of the Baiguate River, Baiguate Falls	19.0933	-70.6162	Alarcón-Elbal et al. 2024[38]
Bromeliaceae	Tillandsia L.	Chironomidae	Undetermined	Leaf axil	Dominican Republic	Jarabacoa, Vicinity of the Jimenoa River, La Confluencia	19.1518	-70.6424	Alarcón-Elbal et al. 2024[38]
Bromeliaceae	Neoregelia L. B. Sm.	Chironomidae	Undetermined	Leaf axil	Dominican Republic	Jarabacoa, Vicinity of the Jimenoa River, Sabaneta	19.1163	-70.6172	Alarcón-Elbal et al. 2024[38]
Bromeliaceae	Aechmea Ruiz & Pav.	Chironomidae	Undetermined	Leaf axil	Dominican Republic	Jarabacoa, Vicinity of the Yaque del Norte River	19.1038	-70.6561	Alarcón-Elbal et al. 2024[38]
Bromeliaceae	Neoregelia L. B. Sm.	Chironomidae	Undetermined	Leaf axil	Dominican Republic	Jarabacoa, Vicinity of the Yaque del Norte River	19.1038	-70.6561	Alarcón-Elbal et al. 2024[38]
Bromeliaceae	Aechmea Ruiz & Pav.	Chironomidae	Undetermined	Leaf axil	Dominican Republic	Jarabacoa, Ximenoa Dreams, La Joya	19.1175	-70.6186	Alarcón-Elbal et al. 2024[38]
Bromeliaceae	Neoregelia L. B. Sm.	Chironomidae	Undetermined	Leaf axil	Dominican Republic	Jarabacoa, Ximenoa Dreams, La Joya	19.1175	-70.6186	Alarcón-Elbal et al. 2024[38]
Bromeliaceae	Aechmea Ruiz & Pav.	Chironomidae	Undetermined	Leaf axil	Dominican Republic	Jarabacoa, Ximenoa Rivers Villa Relax, La Joya	19.119	-70.6183	Alarcón-Elbal et al. 2024[38]
Bromeliaceae	Neoregelia L. B. Sm.	Culicidae	Aedes (Howardina) albonotatus (Coquillett)	Leaf axil	Dominican Republic	Jarabacoa, Casa Tranquila, Piedra Blanca	19.1314	-70.6101	Alarcón-Elbal et al. 2024[38]
Bromeliaceae	Aechmea Ruiz & Pav.	Culicidae	Aedes (Howardina) albonotatus (Coquillett)	Leaf axil	Dominican Republic	Jarabacoa, Ctra. Federico Basilis, Hato Viejo	19.1327	-70.618	Alarcón-Elbal et al. 2024[38]
Bromeliaceae	Aechmea Ruiz & Pav.	Culicidae	Aedes (Howardina) albonotatus (Coquillett)	Leaf axil	Dominican Republic	Jarabacoa, Ctra. Piedra Blanca, Piedra Blanca	19.1323	-70.6123	Alarcón-Elbal et al. 2024[38]
Bromeliaceae	Aechmea Ruiz & Pav.	Culicidae	Aedes (Howardina) albonotatus (Coquillett)	Leaf axil	Dominican Republic	Jarabacoa, Rancho Jarabacoa, Sabaneta	19.12	-70.6156	Alarcón-Elbal et al. 2024[38]
Bromeliaceae	Neoregelia L. B. Sm.	Culicidae	Aedes (Howardina) albonotatus (Coquillett)	Leaf axil	Dominican Republic	Jarabacoa, Vacacional Pinar Quemado, Pinar Quemado	19.1071	-70.6513	Alarcón-Elbal et al. 2024[38]
Bromeliaceae	Aechmea Ruiz & Pav.	Culicidae	Aedes (Howardina) albonotatus (Coquillett)	Leaf axil	Dominican Republic	Jarabacoa, Ximenoa Rivers Villa Relax, La Joya	19.119	-70.6183	Alarcón-Elbal et al. 2024[38]
Bromeliaceae	Aechmea Ruiz & Pav.	Culicidae	Aedes (Stegomyia) aegypti (Linnaeus)	Leaf axil	Dominican Republic	Jarabacoa, Rancho Jarabacoa, Sabaneta	19.12	-70.6156	Alarcón-Elbal et al. 2024[38]
Bromeliaceae	Aechmea Ruiz & Pav.	Culicidae	Aedes (Stegomyia) albopictus (Skuse)	Leaf axil	Dominican Republic	Jarabacoa, Ctra. Piedra Blanca, Piedra Blanca	19.1323	-70.6123	Alarcón-Elbal et al. 2024[38]
Bromeliaceae	Aechmea Ruiz & Pav.	Culicidae	Aedes (Stegomyia) albopictus (Skuse)	Leaf axil	Dominican Republic	Jarabacoa, Hotel Pinar Dorado, Urb. Pinar Dorado	19.1172	-70.6333	Alarcón-Elbal et al. 2024[38]
Bromeliaceae	Aechmea Ruiz & Pav.	Culicidae	Aedes (Stegomyia) albopictus (Skuse)	Leaf axil	Dominican Republic	Jarabacoa, Near the Yaque del Norte river, Pinar Quemado	19.1038	-70.6561	Alarcón-Elbal et al. 2024[38]
Bromeliaceae	Nidularium Lem.	Culicidae	Aedes (Stegomyia) albopictus (Skuse)	Leaf axil	Dominican Republic	Jarabacoa, Near the Yaque del Norte river, Pinar Quemado	19.1038	-70.6561	Alarcón-Elbal et al. 2024[38]
Bromeliaceae	Aechmea Ruiz & Pav.	Culicidae	Aedes (Stegomyia) albopictus (Skuse)	Leaf axil	Dominican Republic	Jarabacoa, Rancho Jarabacoa, Sabaneta	19.12	-70.6156	Alarcón-Elbal et al. 2024[38]
Bromeliaceae	Aechmea Ruiz & Pav.	Culicidae	Aedes (Stegomyia) albopictus (Skuse)	Leaf axil	Dominican Republic	Jarabacoa, Ximenoa Rivers Villa Relax, La Joya	19.119	-70.6183	Alarcón-Elbal et al. 2024[38]
Bromeliaceae	Neoregelia L. B. Sm.	Culicidae	Culex (Micraedes) biscaynensis Zavortink & O'Meara	Leaf axil	Dominican Republic	Jarabacoa, Arroyo del Berraco, La Peña	19.1654	-70.6706	Alarcón-Elbal et al. 2024[38]
Bromeliaceae	Aechmea Ruiz & Pav.	Culicidae	Culex (Micraedes) biscaynensis Zavortink & O'Meara	Leaf axil	Dominican Republic	Jarabacoa, Ctra. Federico Basilis, Hato Viejo	19.1327	-70.618	Alarcón-Elbal et al. 2024[38]
Bromeliaceae	Tillandsia L.	Culicidae	Culex (Micraedes) biscaynensis Zavortink & O'Meara	Leaf axil	Dominican Republic	Jarabacoa, Ctra. Los Corrales, Sabaneta	19.1157	-70.6074	Alarcón-Elbal et al. 2024[38]
Bromeliaceae	Guzmania Ruiz & Pav.	Culicidae	Culex (Micraedes) biscaynensis Zavortink & O'Meara	Leaf axil	Dominican Republic	Jarabacoa, Near the Baiguate River, Baiguate Waterfall	19.0933	-70.6162	Alarcón-Elbal et al. 2024[38]
Bromeliaceae	Aechmea Ruiz & Pav.	Culicidae	Wyeomyia (Wyeomyia) mitchellii (Theobald)	Leaf axil	Dominican Republic	Jarabacoa, Arroyo del Berraco, La Peña	19.1654	-70.6706	Alarcón-Elbal et al. 2024[38]
Bromeliaceae	Neoregelia L. B. Sm.	Culicidae	Wyeomyia (Wyeomyia) mitchellii (Theobald)	Leaf axil	Dominican Republic	Jarabacoa, Arroyo del Berraco, La Peña	19.1654	-70.6706	Alarcón-Elbal et al. 2024[38]
Bromeliaceae	Aechmea Ruiz & Pav.	Culicidae	Wyeomyia (Wyeomyia) mitchellii (Theobald)	Leaf axil	Dominican Republic	Jarabacoa, Casa Tranquila, Piedra Blanca	19.1314	-70.6101	Alarcón-Elbal et al. 2024[38]
Bromeliaceae	Neoregelia L. B. Sm.	Culicidae	Wyeomyia (Wyeomyia) mitchellii (Theobald)	Leaf axil	Dominican Republic	Jarabacoa, Casa Tranquila, Piedra Blanca	19.1314	-70.6101	Alarcón-Elbal et al. 2024[38]
Bromeliaceae	Aechmea Ruiz & Pav.	Culicidae	Wyeomyia (Wyeomyia) mitchellii (Theobald)	Leaf axil	Dominican Republic	Jarabacoa, Ctra. Federico Basilis, Hato Viejo	19.1327	-70.618	Alarcón-Elbal et al. 2024[38]
Bromeliaceae	Aechmea Ruiz & Pav.	Culicidae	Wyeomyia (Wyeomyia) mitchellii (Theobald)	Leaf axil	Dominican Republic	Jarabacoa, Ctra. Los Corrales, Sabaneta	19.1157	-70.6074	Alarcón-Elbal et al. 2024[38]
Bromeliaceae	Guzmania Ruiz & Pav.	Culicidae	Wyeomyia (Wyeomyia) mitchellii (Theobald)	Leaf axil	Dominican Republic	Jarabacoa, Ctra. Los Corrales, Sabaneta	19.1157	-70.6074	Alarcón-Elbal et al. 2024[38]
Bromeliaceae	Tillandsia L.	Culicidae	Wyeomyia (Wyeomyia) mitchellii (Theobald)	Leaf axil	Dominican Republic	Jarabacoa, Ctra. Los Corrales, Sabaneta	19.1157	-70.6074	Alarcón-Elbal et al. 2024[38]
Bromeliaceae	Aechmea Ruiz & Pav.	Culicidae	Wyeomyia (Wyeomyia) mitchellii (Theobald)	Leaf axil	Dominican Republic	Jarabacoa, Ctra. Piedra Blanca, Piedra Blanca	19.1323	-70.6123	Alarcón-Elbal et al. 2024[38]
Bromeliaceae	Aechmea Ruiz & Pav.	Culicidae	Wyeomyia (Wyeomyia) mitchellii (Theobald)	Leaf axil	Dominican Republic	Jarabacoa, Hotel Gran Jimenoa, Los Corralitos	19.1405	-70.6306	Alarcón-Elbal et al. 2024[38]
Bromeliaceae	Aechmea Ruiz & Pav.	Culicidae	Wyeomyia (Wyeomyia) mitchellii (Theobald)	Leaf axil	Dominican Republic	Jarabacoa, Near the Yaque del Norte River, Pinar Quemado	19.1038	-70.6561	Alarcón-Elbal et al. 2024[38]
Bromeliaceae	Neoregelia L. B. Sm.	Culicidae	Wyeomyia (Wyeomyia) mitchellii (Theobald)	Leaf axil	Dominican Republic	Jarabacoa, Near the Yaque del Norte River, Pinar Quemado	19.1038	-70.6561	Alarcón-Elbal et al. 2024[38]
Bromeliaceae	Nidularium Lem.	Culicidae	Wyeomyia (Wyeomyia) mitchellii (Theobald)	Leaf axil	Dominican Republic	Jarabacoa, Near the Yaque del Norte River, Pinar Quemado	19.1038	-70.6561	Alarcón-Elbal et al. 2024[38]
Bromeliaceae	Aechmea Ruiz & Pav.	Culicidae	Wyeomyia (Wyeomyia) mitchellii (Theobald)	Leaf axil	Dominican Republic	Jarabacoa, Private home, Rabo de Chivo Community	19.1463	-70.6186	Alarcón-Elbal et al. 2024[38]
Bromeliaceae	Neoregelia L. B. Sm.	Culicidae	Wyeomyia (Wyeomyia) mitchellii (Theobald)	Leaf axil	Dominican Republic	Jarabacoa, Private home, Rabo de Chivo Community	19.1463	-70.6186	Alarcón-Elbal et al. 2024[38]
Bromeliaceae	Aechmea Ruiz & Pav.	Culicidae	Wyeomyia (Wyeomyia) mitchellii (Theobald)	Leaf axil	Dominican Republic	Jarabacoa, Rancho Baiguate, La Joya	19.1138	-70.6191	Alarcón-Elbal et al. 2024[38]
Bromeliaceae	Neoregelia L. B. Sm.	Culicidae	Wyeomyia (Wyeomyia) mitchellii (Theobald)	Leaf axil	Dominican Republic	Jarabacoa, Rancho Baiguate, La Joya	19.1138	-70.6191	Alarcón-Elbal et al. 2024[38]
Bromeliaceae	Aechmea Ruiz & Pav.	Culicidae	Wyeomyia (Wyeomyia) mitchellii (Theobald)	Leaf axil	Dominican Republic	Jarabacoa, Rancho Jarabacoa, Sabaneta	19.12	-70.6156	Alarcón-Elbal et al. 2024[38]
Bromeliaceae	Neoregelia L. B. Sm.	Culicidae	Wyeomyia (Wyeomyia) mitchellii (Theobald)	Leaf axil	Dominican Republic	Jarabacoa, Rancho Jarabacoa, Sabaneta	19.12	-70.6156	Alarcón-Elbal et al. 2024[38]
Bromeliaceae	Aechmea Ruiz & Pav.	Culicidae	Wyeomyia (Wyeomyia) mitchellii (Theobald)	Leaf axil	Dominican Republic	Jarabacoa, Refugio Amigo de Cristo, El Balcón	19.1488	-70.6499	Alarcón-Elbal et al. 2024[38]
Bromeliaceae	Neoregelia L. B. Sm.	Culicidae	Wyeomyia (Wyeomyia) mitchellii (Theobald)	Leaf axil	Dominican Republic	Jarabacoa, Vacacional Pinar Quemado, Pinar Quemado	19.1071	-70.6513	Alarcón-Elbal et al. 2024[38]
Bromeliaceae	Aechmea Ruiz & Pav.	Culicidae	Wyeomyia (Wyeomyia) mitchellii (Theobald)	Leaf axil	Dominican Republic	Jarabacoa, Ximenoa Rivers Villa Relax, La Joya	19.119	-70.6183	Alarcón-Elbal et al. 2024[38]
Bromeliaceae	Aechmea Ruiz & Pav.	Culicidae	Wyeomyia (Wyeomyia) vanduzeei Dyar & Knab	Leaf axil	Dominican Republic	Jarabacoa, Casa Tranquila, Piedra Blanca	19.1314	-70.6101	Alarcón-Elbal et al. 2024[38]
Bromeliaceae	Aechmea Ruiz & Pav.	Culicidae	Wyeomyia (Wyeomyia) vanduzeei Dyar & Knab	Leaf axil	Dominican Republic	Jarabacoa, Ctra. Federico Basilis, Hato Viejo	19.1327	-70.618	Alarcón-Elbal et al. 2024[38]
Bromeliaceae	Tillandsia L.	Culicidae	Wyeomyia (Wyeomyia) vanduzeei Dyar & Knab	Leaf axil	Dominican Republic	Jarabacoa, Ctra. Los Corrales	19.1157	-70.6074	Alarcón-Elbal et al. 2024[38]
Bromeliaceae	Aechmea Ruiz & Pav.	Culicidae	Wyeomyia (Wyeomyia) vanduzeei Dyar & Knab	Leaf axil	Dominican Republic	Jarabacoa, Ctra. Piedra Blanca, Piedra Blanca	19.1323	-70.6123	Alarcón-Elbal et al. 2024[38]
Bromeliaceae	Aechmea Ruiz & Pav.	Culicidae	Wyeomyia (Wyeomyia) vanduzeei Dyar & Knab	Leaf axil	Dominican Republic	Jarabacoa, Hotel Gran Jimenoa, Los Corralitos	19.1405	-70.6306	Alarcón-Elbal et al. 2024[38]
Bromeliaceae	Neoregelia L. B. Sm.	Ephydridae	Undetermined	Leaf axil	Dominican Republic	Jarabacoa, Arroyo del Berraco, La Peña	19.1654	-70.6706	Alarcón-Elbal et al. 2024[38]
Bromeliaceae	Neoregelia L. B. Sm.	Ephydridae	Undetermined	Leaf axil	Dominican Republic	Jarabacoa, Casa Tranquila, Piedra Blanca	19.1314	-70.6101	Alarcón-Elbal et al. 2024[38]
Bromeliaceae	Aechmea Ruiz & Pav.	Ephydridae	Undetermined	Leaf axil	Dominican Republic	Jarabacoa, Ctra. Piedra Blanca, Piedra Blanca	19.1323	-70.6123	Alarcón-Elbal et al. 2024[38]
Bromeliaceae	Aechmea Ruiz & Pav.	Ephydridae	Undetermined	Leaf axil	Dominican Republic	Jarabacoa, Hotel Pinar Dorado, Urb. Pinar Dorado	19.1172	-70.6333	Alarcón-Elbal et al. 2024[38]
Bromeliaceae	Neoregelia L. B. Sm.	Ephydridae	Undetermined	Leaf axil	Dominican Republic	Jarabacoa, Near the Jimenoa River, Sabaneta	19.1163	-70.6172	Alarcón-Elbal et al. 2024[38]
Bromeliaceae	Aechmea Ruiz & Pav.	Ephydridae	Undetermined	Leaf axil	Dominican Republic	Jarabacoa, Near the Yaque del Norte River, Pinar Quemado	19.1038	-70.6561	Alarcón-Elbal et al. 2024[38]
Bromeliaceae	Neoregelia L. B. Sm.	Ephydridae	Undetermined	Leaf axil	Dominican Republic	Jarabacoa, Rancho Baiguate, La Joya	19.1138	-70.6191	Alarcón-Elbal et al. 2024[38]
Bromeliaceae	Neoregelia L. B. Sm.	Ephydridae	Undetermined	Leaf axil	Dominican Republic	Jarabacoa, Vacacional Pinar Quemado, Pinar Quemado	19.1071	-70.6513	Alarcón-Elbal et al. 2024[38]
Bromeliaceae	Aechmea Ruiz & Pav.	Ephydridae	Undetermined	Leaf axil	Dominican Republic	Jarabacoa, Ximenoa Rivers Villa Relax, La Joya	19.119	-70.6183	Alarcón-Elbal et al. 2024[38]
Bromeliaceae	Aechmea Ruiz & Pav.	Psychodidae	Undetermined	Leaf axil	Dominican Republic	Jarabacoa, Arroyo del Berraco, La Peña	19.1654	-70.6706	Alarcón-Elbal et al. 2024[38]
Bromeliaceae	Neoregelia L. B. Sm.	Psychodidae	Undetermined	Leaf axil	Dominican Republic	Jarabacoa, Arroyo del Berraco, La Peña	19.1654	-70.6706	Alarcón-Elbal et al. 2024[38]
Bromeliaceae	Aechmea Ruiz & Pav.	Psychodidae	Undetermined	Leaf axil	Dominican Republic	Jarabacoa, Casa Tranquila, Piedra Blanca	19.1314	-70.6101	Alarcón-Elbal et al. 2024[38]
Bromeliaceae	Neoregelia L. B. Sm.	Psychodidae	Undetermined	Leaf axil	Dominican Republic	Jarabacoa, Casa Tranquila, Piedra Blanca	19.1314	-70.6101	Alarcón-Elbal et al. 2024[38]
Bromeliaceae	Aechmea Ruiz & Pav.	Psychodidae	Undetermined	Leaf axil	Dominican Republic	Jarabacoa, Ctra. Federico Basilis, Hato Viejo	19.1327	-70.618	Alarcón-Elbal et al. 2024[38]
Bromeliaceae	Guzmania Ruiz & Pav.	Psychodidae	Undetermined	Leaf axil	Dominican Republic	Jarabacoa, Ctra. Los Corrales, Sabaneta	19.1157	-70.6074	Alarcón-Elbal et al. 2024[38]
Bromeliaceae	Tillandsia L.	Psychodidae	Undetermined	Leaf axil	Dominican Republic	Jarabacoa, Ctra. Los Corrales, Sabaneta	19.1157	-70.6074	Alarcón-Elbal et al. 2024[38]
Bromeliaceae	Aechmea Ruiz & Pav.	Psychodidae	Undetermined	Leaf axil	Dominican Republic	Jarabacoa, Hotel Gran Jimenoa, Los Corralitos	19.1405	-70.6306	Alarcón-Elbal et al. 2024[38]
Bromeliaceae	Aechmea Ruiz & Pav.	Psychodidae	Undetermined	Leaf axil	Dominican Republic	Jarabacoa, Hotel Pinar Dorado, Urb. Pinar Dorado	19.1172	-70.6333	Alarcón-Elbal et al. 2024[38]
Bromeliaceae	Aechmea Ruiz & Pav.	Psychodidae	Undetermined	Leaf axil	Dominican Republic	Jarabacoa, Piedra Blanca Road, Piedra Blanca	19.1323	-70.6123	Alarcón-Elbal et al. 2024[38]
Bromeliaceae	Aechmea Ruiz & Pav.	Psychodidae	Undetermined	Leaf axil	Dominican Republic	Jarabacoa, Private home, Rabo de Chivo Community	19.1463	-70.6186	Alarcón-Elbal et al. 2024[38]
Bromeliaceae	Tillandsia L.	Psychodidae	Undetermined	Leaf axil	Dominican Republic	Jarabacoa, Proximity to the Yaque del Norte River, La Confluencia	19.1518	-70.6424	Alarcón-Elbal et al. 2024[38]
Bromeliaceae	Aechmea Ruiz & Pav.	Psychodidae	Undetermined	Leaf axil	Dominican Republic	Jarabacoa, Rancho Baiguate, La Joya	19.1138	-70.6191	Alarcón-Elbal et al. 2024[38]
Bromeliaceae	Neoregelia L. B. Sm.	Psychodidae	Undetermined	Leaf axil	Dominican Republic	Jarabacoa, Rancho Baiguate, La Joya	19.1138	-70.6191	Alarcón-Elbal et al. 2024[38]
Bromeliaceae	Aechmea Ruiz & Pav.	Psychodidae	Undetermined	Leaf axil	Dominican Republic	Jarabacoa, Rancho Jarabacoa, Sabaneta	19.12	-70.6156	Alarcón-Elbal et al. 2024[38]
Bromeliaceae	Neoregelia L. B. Sm.	Psychodidae	Undetermined	Leaf axil	Dominican Republic	Jarabacoa, Rancho Jarabacoa, Sabaneta	19.12	-70.6156	Alarcón-Elbal et al. 2024[38]
Bromeliaceae	Aechmea Ruiz & Pav.	Psychodidae	Undetermined	Leaf axil	Dominican Republic	Jarabacoa, Refugio Amigo de Cristo, El Balcón	19.1488	-70.6499	Alarcón-Elbal et al. 2024[38]
Bromeliaceae	Neoregelia L. B. Sm.	Psychodidae	Undetermined	Leaf axil	Dominican Republic	Jarabacoa, Vacacional Pinar Quemado, Pinar Quemado	19.1071	-70.6513	Alarcón-Elbal et al. 2024[38]
Bromeliaceae	Neoregelia L. B. Sm.	Psychodidae	Undetermined	Leaf axil	Dominican Republic	Jarabacoa, Vicinity of the Yaque del Norte River, Pinar Quemado	19.1038	-70.6561	Alarcón-Elbal et al. 2024[38]
Bromeliaceae	Nidularium Lem.	Psychodidae	Undetermined	Leaf axil	Dominican Republic	Jarabacoa, Vicinity of the Yaque del Norte River, Pinar Quemado	19.1038	-70.6561	Alarcón-Elbal et al. 2024[38]
Bromeliaceae	Aechmea Ruiz & Pav.	Psychodidae	Undetermined	Leaf axil	Dominican Republic	Jarabacoa, Ximenoa Rivers Villa Relax, La Joya	19.119	-70.6183	Alarcón-Elbal et al. 2024[38]
Bromeliaceae	Undetermined	Culicidae	Aedes (Stegomyia) albopictus (Skuse)	Leaf rosette	Brazil	Rio de Janeiro State, Cachoeiras de Macacu, Guapiaçu Ecological Reserve			Alencar et al. 2016[188]
Heliconiaceae	Undetermined	Culicidae	Anopheles evansae (Brethes)	Bract	Brazil	Rio de Janeiro State, Cachoeiras de Macacu, Guapiaçu Ecological Reserve			Alencar et al. 2016[188]
Bromeliaceae	Undetermined	Culicidae	Culex (Culex) usquatus Dyar	Leaf rosette	Brazil	Rio de Janeiro State, Cachoeiras de Macacu, Guapiaçu Ecological Reserve			Alencar et al. 2016[188]
Heliconiaceae	Undetermined	Culicidae	Culex (Culex) usquatus Dyar	Bract	Brazil	Rio de Janeiro State, Cachoeiras de Macacu, Guapiaçu Ecological Reserve			Alencar et al. 2016[188]
Bromeliaceae	Undetermined	Culicidae	Culex (Microculex) aureus Lane & Whitman	Leaf rosette	Brazil	Rio de Janeiro State, Cachoeiras de Macacu, Guapiaçu Ecological Reserve			Alencar et al. 2016[188]
Bromeliaceae	Undetermined	Culicidae	Culex (Microculex) hedys Root	Leaf rosette	Brazil	Rio de Janeiro State, Cachoeiras de Macacu, Guapiaçu Ecological Reserve			Alencar et al. 2016[188]
Bromeliaceae	Undetermined	Culicidae	Culex (Microculex) imitator Theobald	Leaf rosette	Brazil	Rio de Janeiro State, Cachoeiras de Macacu, Guapiaçu Ecological Reserve			Alencar et al. 2016[188]
Bromeliaceae	Undetermined	Culicidae	Culex (Microculex) lanei Coutinho	Leaf rosette	Brazil	Rio de Janeiro State, Cachoeiras de Macacu, Guapiaçu Ecological Reserve			Alencar et al. 2016[188]
Heliconiaceae	Undetermined	Culicidae	Culex (Microculex) lanei Coutinho	Bract	Brazil	Rio de Janeiro State, Cachoeiras de Macacu, Guapiaçu Ecological Reserve			Alencar et al. 2016[188]
Bromeliaceae	Undetermined	Culicidae	Culex (Microculex) pleuristriatus Theobald	Leaf rosette	Brazil	Rio de Janeiro State, Cachoeiras de Macacu, Guapiaçu Ecological Reserve			Alencar et al. 2016[188]
Heliconiaceae	Undetermined	Culicidae	Culex (Microculex) pleuristriatus Theobald	Bract	Brazil	Rio de Janeiro State, Cachoeiras de Macacu, Guapiaçu Ecological Reserve			Alencar et al. 2016[188]
Bromeliaceae	Undetermined	Culicidae	Culex (Microculex) retrosus Lane & Whitman	Leaf rosette	Brazil	Rio de Janeiro State, Cachoeiras de Macacu, Guapiaçu Ecological Reserve			Alencar et al. 2016[188]
Bromeliaceae	Undetermined	Culicidae	Culex bastagarius Dyar & Knab	Leaf rosette	Brazil	Rio de Janeiro State, Cachoeiras de Macacu, Guapiaçu Ecological Reserve			Alencar et al. 2016[188]
Bromeliaceae	Undetermined	Culicidae	Culex Linnaeus	Leaf rosette	Brazil	Rio de Janeiro State, Cachoeiras de Macacu, Guapiaçu Ecological Reserve			Alencar et al. 2016[188]
Heliconiaceae	Undetermined	Culicidae	Culex Linnaeus	Bract	Brazil	Rio de Janeiro State, Cachoeiras de Macacu, Guapiaçu Ecological Reserve			Alencar et al. 2016[188]
Bromeliaceae	Undetermined	Culicidae	Limatus durhamii Theobald	Leaf rosette	Brazil	Rio de Janeiro State, Cachoeiras de Macacu, Guapiaçu Ecological Reserve			Alencar et al. 2016[188]
Heliconiaceae	Undetermined	Culicidae	Limatus durhamii Theobald	Bract	Brazil	Rio de Janeiro State, Cachoeiras de Macacu, Guapiaçu Ecological Reserve			Alencar et al. 2016[188]
Bromeliaceae	Undetermined	Culicidae	Limatus flavisetosus Castro	Leaf rosette	Brazil	Rio de Janeiro State, Cachoeiras de Macacu, Guapiaçu Ecological Reserve			Alencar et al. 2016[188]
Heliconiaceae	Undetermined	Culicidae	Uranotaenia (Uranotaenia) pulcherrima Lynch Arribálzaga	Bract	Brazil	Rio de Janeiro State, Cachoeiras de Macacu, Guapiaçu Ecological Reserve			Alencar et al. 2016[188]
Bromeliaceae	Undetermined	Culicidae	Wyeomia longirostris (Lane & Cerqueira 1942)	Leaf rosette	Brazil	Rio de Janeiro State, Cachoeiras de Macacu, Guapiaçu Ecological Reserve			Alencar et al. 2016[188]
Bromeliaceae	Undetermined	Culicidae	Wyeomyia (Phoniomyia) bonnei (Lane & Cerqueira)	Leaf rosette	Brazil	Rio de Janeiro State, Cachoeiras de Macacu, Guapiaçu Ecological Reserve			Alencar et al. 2016[188]
Bromeliaceae	Undetermined	Culicidae	Wyeomyia (Phoniomyia) edwardsi (Lane & Cerqueira)	Leaf rosette	Brazil	Rio de Janeiro State, Cachoeiras de Macacu, Guapiaçu Ecological Reserve			Alencar et al. 2016[188]
Heliconiaceae	Undetermined	Culicidae	Wyeomyia (Phoniomyia) edwardsi (Lane & Cerqueira)	Bract	Brazil	Rio de Janeiro State, Cachoeiras de Macacu, Guapiaçu Ecological Reserve			Alencar et al. 2016[188]
Bromeliaceae	Undetermined	Culicidae	Wyeomyia (Phoniomyia) quasilongirostris (Theobald)	Leaf rosette	Brazil	Rio de Janeiro State, Cachoeiras de Macacu, Guapiaçu Ecological Reserve			Alencar et al. 2016[188]
Bromeliaceae	Undetermined	Culicidae	Wyeomyia (Phoniomyia) theobaldi (Lane & Cerqueira)	Leaf rosette	Brazil	Rio de Janeiro State, Cachoeiras de Macacu, Guapiaçu Ecological Reserve			Alencar et al. 2016[188]
Heliconiaceae	Undetermined	Culicidae	Wyeomyia (Wyeomyia) medioalbipes Lutz	Bract	Brazil	Rio de Janeiro State, Cachoeiras de Macacu, Guapiaçu Ecological Reserve			Alencar et al. 2016[188]
Bromeliaceae	Undetermined	Culicidae	Wyeomyia (Wyeomyia) medioalbipes Lutz	Leaf rosette	Brazil	Rio de Janeiro State, Cachoeiras de Macacu, Guapiaçu Ecological Reserve			Alencar et al. 2016[188]
Bromeliaceae	Undetermined	Limoniidae	Trentepohlia (Paramongoma) bromeliadicola Alexander	Leaf rosette	Costa Rica	Cartago			Alexander 1911[118]
Bromeliaceae	Undetermined	Limoniidae	Trentepohlia (Paramongoma) bromeliadicola Alexander	Leaf rosette	Costa Rica	Estrella and Orosi			Alexander 1911[118]
Bromeliaceae	Undetermined	Limoniidae	Trentepohlia (Paramongoma) leucoxena Alexander	Leaf rosette	Costa Rica	Cordoba			Alexander 1915[119]
Heliconiaceae	Heliconia L.	Chironomidae	Undetermined	Undetermined	Colombia	Eje Cafetero: Caldas, Quindío, Risaralda Departments			Aristizábal et al. 2013[144]
Heliconiaceae	Heliconia ortotricha L. Andersson	Dolichopodidae	Pelastoneurus Loew	Bract	Colombia	Eje Cafetero: Caldas, Quindío, Risaralda Departments			Aristizábal et al. 2013[144]
Heliconiaceae	Heliconia ortotricha L. Andersson	Dolichopodidae	Pelastoneurus Loew	Leaf roll	Colombia	Eje Cafetero: Caldas, Quindío, Risaralda Departments			Aristizábal et al. 2013[144]
Heliconiaceae	Heliconia rostrata Ruiz & Pav.	Dolichopodidae	Pelastoneurus Loew	Bract	Colombia	Eje Cafetero: Caldas, Quindío, Risaralda Departments			Aristizábal et al. 2013[144]
Heliconiaceae	Heliconia rostrata Ruiz & Pav.	Dolichopodidae	Pelastoneurus Loew	Leaf roll	Colombia	Eje Cafetero: Caldas, Quindío, Risaralda Departments			Aristizábal et al. 2013[144]
Heliconiaceae	Heliconia stricta Huber	Dolichopodidae	Pelastoneurus Loew	Bract	Colombia	Eje Cafetero: Caldas, Quindío, Risaralda Departments			Aristizábal et al. 2013[144]
Heliconiaceae	Heliconia stricta Huber	Dolichopodidae	Pelastoneurus Loew	Leaf roll	Colombia	Eje Cafetero: Caldas, Quindío, Risaralda Departments			Aristizábal et al. 2013[144]
Heliconiaceae	Heliconia stricta Huber	Dolichopodidae	Pelastoneurus Loew	Leaf axil, bract	Colombia	Eje Cafetero: Caldas, Quindío, Risaralda Departments			Aristizábal et al. 2013[144]
Heliconiaceae	Heliconia wagneriana Peterson	Dolichopodidae	Pelastoneurus Loew	Bract	Colombia	Eje Cafetero: Caldas, Quindío, Risaralda Departments			Aristizábal et al. 2013[144]
Heliconiaceae	Heliconia wagneriana Peterson	Dolichopodidae	Pelastoneurus Loew	Leaf roll	Colombia	Eje Cafetero: Caldas, Quindío, Risaralda Departments			Aristizábal et al. 2013[144]
Heliconiaceae	Heliconia ortotricha L. Andersson	Dolichopodidae	Undetermined	Leaf axil, bract	Colombia	Eje Cafetero: Caldas, Quindío, Risaralda Departments			Aristizábal et al. 2013[144]
Heliconiaceae	Heliconia rostrata Ruiz & Pav.	Dolichopodidae	Undetermined	Leaf axil, bract	Colombia	Eje Cafetero: Caldas, Quindío, Risaralda Departments			Aristizábal et al. 2013[144]
Heliconiaceae	Heliconia wagneriana Peterson	Dolichopodidae	Undetermined	Leaf axil, bract	Colombia	Eje Cafetero: Caldas, Quindío, Risaralda Departments			Aristizábal et al. 2013[144]
Heliconiaceae	Heliconia L.	Muscidae	Undetermined	Undetermined	Colombia	Eje Cafetero: Caldas, Quindío, Risaralda Departments			Aristizábal et al. 2013[144]
Heliconiaceae	Heliconia L.	Psychodidae	Undetermined	Undetermined	Colombia	Eje Cafetero: Caldas, Quindío, Risaralda Departments			Aristizábal et al. 2013[144]
Heliconiaceae	Heliconia wagneriana Peterson	Syrphidae	Eristalis Latreille	Bract	Colombia	Eje Cafetero: Caldas, Quindío, Risaralda Departments			Aristizábal et al. 2013[144]
Heliconiaceae	Heliconia bihai (L.) L.	Syrphidae	Undetermined	Bract	Colombia	Eje Cafetero: Caldas, Quindío, Risaralda Departments			Aristizábal et al. 2013[144]
Heliconiaceae	Heliconia caribaea Lamarck	Syrphidae	Undetermined	Bract	Colombia	Eje Cafetero: Caldas, Quindío, Risaralda Departments			Aristizábal et al. 2013[144]
Heliconiaceae	Heliconia psittacorum L. f.	Syrphidae	Undetermined	Bract	Colombia	Eje Cafetero: Caldas, Quindío, Risaralda Departments			Aristizábal et al. 2013[144]
Heliconiaceae	Heliconia rostrata Ruiz & Pav.	Syrphidae	Undetermined	Bract	Colombia	Eje Cafetero: Caldas, Quindío, Risaralda Departments			Aristizábal et al. 2013[144]
Heliconiaceae	Heliconia stricta Huber	Syrphidae	Undetermined	Bract	Colombia	Eje Cafetero: Caldas, Quindío, Risaralda Departments			Aristizábal et al. 2013[144]
Heliconiaceae	Heliconia wagneriana Peterson	Syrphidae	Volucella Geoffroy	Bract	Colombia	Eje Cafetero: Caldas, Quindío, Risaralda Departments			Aristizábal et al. 2013[144]
Heliconiaceae	Heliconia caribaea Lamarck	Ceratopogonidae	Dasyhelea Kieffer	Bract	Netherlands: Saba	Mount Scenary Trail	17.628889°N	-63.235028°W	Bass and Bass 2011[189]
Heliconiaceae	Heliconia caribaea Lamarck	Ceratopogonidae	Dasyhelea Kieffer	Bract	Netherlands: Saba	Sandy Cruz Trail	17.638139°N	-63.235028°W	Bass and Bass 2011[189]
Heliconiaceae	Heliconia caribaea Lamarck	Chironomidae	Metriocnemus van der Wulp	Bract	Netherlands: Saba	Mount Scenary Trail	17.628889°N	-63.235028°W	Bass and Bass 2011[189]
Heliconiaceae	Heliconia caribaea Lamarck	Chironomidae	Metriocnemus van der Wulp	Bract	Netherlands: Saba	Sandy Cruz Trail	17.638139°N	-63.235028°W	Bass and Bass 2011[189]
Heliconiaceae	Heliconia caribaea Lamarck	Chironomidae	Metriocnemus van der Wulp	Bract	Netherlands: Saba	Sandy Cruz Trail	17.638139°N	-63.235028°W	Bass and Bass 2011[189]
Heliconiaceae	Heliconia caribaea Lamarck	Chironomidae	Orthocladiinae Kieffer	Bract	Netherlands: Saba	Mount Scenary Trail	17.628889°N	-63.235028°W	Bass and Bass 2011[189]
Heliconiaceae	Heliconia caribaea Lamarck	Chironomidae	Polypedilum Kieffer	Bract	Netherlands: Saba	Mount Scenary Trail	17.628889°N	-63.235028°W	Bass and Bass 2011[189]
Heliconiaceae	Heliconia caribaea Lamarck	Chironomidae	Polypedilum Kieffer	Bract	Netherlands: Saba	Sandy Cruz Trail	17.638139°N	-63.235028°W	Bass and Bass 2011[189]
Heliconiaceae	Heliconia caribaea Lamarck	Culicidae	Aedes (Howardina) busckii (Coquillett)	Bract	Netherlands: Saba	Mount Scenary Trail	17.628889°N	-63.235028°W	Bass and Bass 2011[189]
Heliconiaceae	Heliconia caribaea Lamarck	Culicidae	Aedes (Howardina) busckii (Coquillett)	Bract	Netherlands: Saba	Sandy Cruz Trail	17.638139°N	-63.235028°W	Bass and Bass 2011[189]
Heliconiaceae	Heliconia caribaea Lamarck	Dolichopodidae	Undetermined	Bract	Netherlands: Saba	Mount Scenary Trail	17.628889°N	-63.235028°W	Bass and Bass 2011[189]
Heliconiaceae	Heliconia caribaea Lamarck	Dolichopodidae	Undetermined	Bract	Netherlands: Saba	Sandy Cruz Trail	17.638139°N	-63.235028°W	Bass and Bass 2011[189]
Heliconiaceae	Heliconia caribaea Lamarck	Ephydridae	Undetermined	Bract	Netherlands: Saba	Mount Scenary Trail	17.628889°N	-63.235028°W	Bass and Bass 2011[189]
Heliconiaceae	Heliconia caribaea Lamarck	Ephydridae	Undetermined	Bract	Netherlands: Saba	Sandy Cruz Trail	17.638139°N	-63.235028°W	Bass and Bass 2011[189]
Heliconiaceae	Heliconia caribaea Lamarck	Psychodidae	Alepia Enderlein	Bract	Netherlands: Saba	Mount Scenary Trail	17.628889°N	-63.235028°W	Bass and Bass 2011[189]
Heliconiaceae	Heliconia caribaea Lamarck	Psychodidae	Alepia Enderlein	Bract	Netherlands: Saba	Sandy Cruz Trail	17.638139°N	-63.235028°W	Bass and Bass 2011[189]
Heliconiaceae	Heliconia caribaea Lamarck	Stratiomyidae	Undetermined	Bract	Netherlands: Saba	Mount Scenary Trail	17.628889°N	-63.235028°W	Bass and Bass 2011[189]
Heliconiaceae	Heliconia caribaea Lamarck	Stratiomyidae	Undetermined	Bract	Netherlands: Saba	Sandy Cruz Trail	17.638139°N	-63.235028°W	Bass and Bass 2011[189]
Heliconiaceae	Heliconia caribaea Lamarck	Syrphidae	Undetermined	Bract	Netherlands: Saba	Mount Scenary Trail	17.628889°N	-63.235028°W	Bass and Bass 2011[189]
Heliconiaceae	Heliconia caribaea Lamarck	Syrphidae	Undetermined	Bract	Netherlands: Saba	Sandy Cruz Trail	17.638139°N	-63.235028°W	Bass and Bass 2011[189]
Bromeliaceae	Tillandsia utriculata L.	Chironomidae	Metriocnemus abdominoflavatus Picado	Leaf rosette	USA	Florida, Vero Beach, Indian River Co.			Beck and Beck 1966[190]
Bromeliaceae	Tillandsia utriculata L.	Chironomidae	Monopelopia tillandsia Beck & Beck	Leaf rosette	USA	Florida, Vero Beach, Indian River Co.			Beck and Beck 1966[190], Roback 1987[102] larval description of this species from Vero beach, FLA
Bromeliaceae	Undetermined	Corethrellidae	Corethrella Coquillett	Leaf rosette	Dominican Republic	La Vega, Bonao, road to Constanza, 700m			Belkin and Heinemann 1973[90]
Bromeliaceae	Undetermined	Corethrellidae	Corethrella Coquillett	Leaf rosette	Dominican Republic	La Vega, Piedra Blanca, headwaters of Rio Maimon, 600-800m			Belkin and Heinemann 1973[90]
Heliconiaceae	Heliconia L.	Culicidae	Aedes (Howardina) albonotatus (Coquillett)	Bract	Dominican Republic	El Seibo, Pedro Sanchez, upper end of Arroyo Cocuyo near Loma del Limon, 420m			Belkin and Heinemann 1973[90]
Heliconiaceae	Heliconia L.	Culicidae	Aedes (Howardina) albonotatus (Coquillett)	Leaf rosette	Dominican Republic	La Vega, Piedra Blanca, headwaters of Rio Maimon, 600-800m			Belkin and Heinemann 1973[90]
Bromeliaceae	Undetermined	Culicidae	Aedes (Howardina) albonotatus (Coquillett)	Leaf rosette	Dominican Republic	La Vega, Piedra Blanca, headwaters of Rio Maimon, 600-800m			Belkin and Heinemann 1973[90]
Heliconiaceae	Heliconia L.	Culicidae	Aedes (Howardina) albonotatus (Coquillett)	Bract	Dominican Republic	La Vega, Piedra Blanca, near Batey Yabocoa, 175m			Belkin and Heinemann 1973[90]
Bromeliaceae	Undetermined	Culicidae	Aedes (Howardina) albonotatus (Coquillett)	Leaf rosette	Dominican Republic	San Cristobal Province, San Cristobal, bridge near Los Corozos, between Hato Damas and San Cristobal, 70m			Belkin and Heinemann 1973[90]
Bromeliaceae	Undetermined	Culicidae	Aedes (Howardina) albonotatus (Coquillett)	Leaf rosette	Dominican Republic	San Cristobal Province, San Cristobal, near Los Corozos, between Hato Damas and San Cristobal, 75m			Belkin and Heinemann 1973[90]
Heliconiaceae	Heliconia L.	Culicidae	Aedes (Howardina) albonotatus (Coquillett)	Bract	Dominican Republic	San Cristobal Province, San Cristobal, San Francisco mines, 130			Belkin and Heinemann 1973[90]
Heliconiaceae	Heliconia L.	Culicidae	Aedes (Howardina) albonotatus (Coquillett)	Bract	Dominican Republic	San Cristobal Province, San Cristobal, San Francisco mines, 140m			Belkin and Heinemann 1973[90]
Bromeliaceae	Undetermined	Culicidae	Aedes (Howardina) albonotatus (Coquillett)	Leaf rosette	Dominican Republic	San Cristobal Province, San Cristobal, San Francisco mines, 150m			Belkin and Heinemann 1973[90]
Bromeliaceae	Undetermined	Culicidae	Aedes (Howardina) albonotatus (Coquillett)	Bract	Dominican Republic	San Cristobal Province, San Cristobal, San Francisco mines, 150m			Belkin and Heinemann 1973[90]
Bromeliaceae	Undetermined	Culicidae	Aedes (Howardina) albonotatus (Coquillett)	Leaf rosette	Dominican Republic	San Cristobal Province, San Cristobal, San Francisco mines, 250m			Belkin and Heinemann 1973[90]
Bromeliaceae	Undetermined	Culicidae	Culex (Micraedes) antillummagnorum Dyar	Leaf rosette	Dominican Republic	Duarte, San Francisco de Macoris, road from La Guama, 75m			Belkin and Heinemann 1973[90]
Bromeliaceae	Undetermined	Culicidae	Culex (Micraedes) antillummagnorum Dyar	Leaf rosette	Dominican Republic	La Vega, Bonao, road to Constanza, slope of Loma Los Azufres, at 11km from Autopista Duarte, 1120m			Belkin and Heinemann 1973[90]
Bromeliaceae	Undetermined	Culicidae	Culex (Micraedes) antillummagnorum Dyar	Leaf rosette	Dominican Republic	La Vega, La Vega, 75m			Belkin and Heinemann 1973[90]
Bromeliaceae	Undetermined	Culicidae	Culex (Micraedes) antillummagnorum Dyar	Leaf rosette	Dominican Republic	La Vega, Piedra Blanca, headwaters of Rio Maimon, 600-800m			Belkin and Heinemann 1973[90]
Bromeliaceae	Undetermined	Culicidae	Culex (Micraedes) antillummagnorum Dyar	Leaf rosette	Dominican Republic	San Cristobal Province, San Cristobal, bridge near Los Corozos, between Hato Damas and San Cristobal, 70m			Belkin and Heinemann 1973[90]
Bromeliaceae	Undetermined	Culicidae	Culex (Micraedes) antillummagnorum Dyar	Leaf rosette	Dominican Republic	San Cristobal Province, San Cristobal, near Los Corozos, between Hato Damas and San Cristobal, 75m			Belkin and Heinemann 1973[90]
Bromeliaceae	Undetermined	Culicidae	Culex (Micraedes) antillummagnorum Dyar	Leaf rosette	Dominican Republic	San Cristobal Province, San Cristobal, San Francisco mines, 150m			Belkin and Heinemann 1973[90]
Bromeliaceae	Undetermined	Culicidae	Culex (Micraedes) antillummagnorum Dyar	Leaf rosette	Dominican Republic	San Cristobal Province, San Cristobal, San Francisco mines, 250m			Belkin and Heinemann 1973[90]
Bromeliaceae	Undetermined	Culicidae	Culex (Micraedes) antillummagnorum Dyar	Leaf rosette	Dominican Republic	San Cristobal Province, San Cristobal, San Francisco mines, halfway up Loma Bucara, 270m			Belkin and Heinemann 1973[90]
Heliconiaceae	Heliconia L.	Culicidae	Toxorhynchites (Lynchiella) portoricensis (Röder)	Bract	Dominican Republic	El Seibo, Pedro Sanchez, upper end of Arroyo Cocuyo near Loma del Limon, 420m			Belkin and Heinemann 1973[90]
Bromeliaceae	Undetermined	Culicidae	Wyeomyia (Wyeomyia) mitchellii (Theobald)	Leaf rosette	Dominican Republic	Distrito Nacional, Santo Domingo, Finca Engombe, 10m			Belkin and Heinemann 1973[90]
Bromeliaceae	Guzmania monostachia (L.) Rusby ex Mez	Culicidae	Wyeomyia (Wyeomyia) mitchellii (Theobald)	Leaf rosette	Dominican Republic	El Seibo, El Valle, N near La Cruz, 18m			Belkin and Heinemann 1973[90]
Heliconiaceae	Heliconia L.	Culicidae	Wyeomyia (Wyeomyia) mitchellii (Theobald)	Bract	Dominican Republic	El Seibo, El Valle, N near Los Barros, 10 m			Belkin and Heinemann 1973[90]
Bromeliaceae	Undetermined	Culicidae	Wyeomyia (Wyeomyia) mitchellii (Theobald)	Leaf rosette	Dominican Republic	La Vega, La Vega, 75m			Belkin and Heinemann 1973[90]
Bromeliaceae	Undetermined	Culicidae	Wyeomyia (Wyeomyia) mitchellii (Theobald)	Leaf rosette	Dominican Republic	La Vega, Piedra Blanca, headwaters of Rio Maimon, 600-800m			Belkin and Heinemann 1973[90]
Bromeliaceae	Undetermined	Culicidae	Wyeomyia (Wyeomyia) mitchellii (Theobald)	Leaf rosette	Dominican Republic	San Cristobal Province, San Cristobal, bridge near Los Corozos, between Hato Damas and San Cristobal, 70m			Belkin and Heinemann 1973[90]
Bromeliaceae	Undetermined	Culicidae	Wyeomyia (Wyeomyia) mitchellii (Theobald)	Leaf rosette	Dominican Republic	San Cristobal Province, San Cristobal, near bridge over Canada Boruga, 75m			Belkin and Heinemann 1973[90]
Bromeliaceae	Undetermined	Culicidae	Wyeomyia (Wyeomyia) mitchellii (Theobald)	Leaf rosette	Dominican Republic	San Cristobal Province, San Cristobal, near Los Corozos, between Hato Damas and San Cristobal, 75m			Belkin and Heinemann 1973[90]
Bromeliaceae	Undetermined	Culicidae	Wyeomyia (Wyeomyia) mitchellii (Theobald)	Leaf rosette	Dominican Republic	San Cristobal Province, San Cristobal, San Francisco mines, 135m			Belkin and Heinemann 1973[90]
Bromeliaceae	Undetermined	Culicidae	Wyeomyia (Wyeomyia) mitchellii (Theobald)	Leaf rosette	Dominican Republic	San Cristobal Province, San Cristobal, San Francisco mines, 150m			Belkin and Heinemann 1973[90]
Bromeliaceae	Undetermined	Culicidae	Wyeomyia (Wyeomyia) mitchellii (Theobald)	Leaf rosette	Dominican Republic	San Cristobal Province, San Cristobal, San Francisco mines, 170m			Belkin and Heinemann 1973[90]
Bromeliaceae	Undetermined	Culicidae	Wyeomyia (Wyeomyia) mitchellii (Theobald)	Leaf rosette	Dominican Republic	San Cristobal Province, San Cristobal, San Francisco mines, 250m			Belkin and Heinemann 1973[90]
Bromeliaceae	Undetermined	Culicidae	Wyeomyia (Wyeomyia) mitchellii (Theobald)	Leaf rosette	Dominican Republic	San Cristobal Province, San Cristobal, San Francisco mines, 390m			Belkin and Heinemann 1973[90]
Bromeliaceae	Undetermined	Culicidae	Wyeomyia (Wyeomyia) mitchellii (Theobald)	Leaf rosette	Dominican Republic	San Cristobal Province, San Cristobal, San Francisco mines, halfway up Loma Bucara, 270m			Belkin and Heinemann 1973[90]
Bromeliaceae	Undetermined	Culicidae	Wyeomyia (Wyeomyia) mitchellii (Theobald)	Leaf rosette	Dominican Republic	Sanchez Ramirez, Cotui, 55m			Belkin and Heinemann 1973[90]
Bromeliaceae	Undetermined	Culicidae	Wyeomyia (Wyeomyia) sororcula Dyar & Knab	Leaf rosette	Dominican Republic	Distrito Nacional, Santo Domingo, Finca Engombe, 10m			Belkin and Heinemann 1973[90]
Bromeliaceae	Undetermined	Culicidae	Wyeomyia (Wyeomyia) sororcula Dyar & Knab	Leaf rosette	Dominican Republic	Distrito Nacional, Santo Domingo, Finca Engombe, 20m			Belkin and Heinemann 1973[90]
Bromeliaceae	Guzmania monostachia (L.) Rusby ex Mez	Culicidae	Wyeomyia (Wyeomyia) sororcula Dyar & Knab	Leaf rosette	Dominican Republic	El Seibo, El Valle, N near La Cruz, 18m			Belkin and Heinemann 1973[90]
Bromeliaceae	Undetermined	Culicidae	Wyeomyia (Wyeomyia) sororcula Dyar & Knab	Leaf rosette	Dominican Republic	El Seibo, El Valle, S 4km, 60m			Belkin and Heinemann 1973[90]
Heliconiaceae	Heliconia L.	Culicidae	Wyeomyia (Wyeomyia) sororcula Dyar & Knab	Bract	Dominican Republic	El Seibo, Pedro Sanchez, upper end of Arroyo Cocuyo near Loma del Limon, 420m			Belkin and Heinemann 1973[90]
Bromeliaceae	Undetermined	Culicidae	Wyeomyia (Wyeomyia) sororcula Dyar & Knab	Leaf rosette	Dominican Republic	La Vega, Bonao, road to Constanza, 700m			Belkin and Heinemann 1973[90]
Bromeliaceae	Undetermined	Culicidae	Wyeomyia (Wyeomyia) sororcula Dyar & Knab	Leaf rosette	Dominican Republic	La Vega, Bonao, road to Constanza, slope of Loma Los Azufres, at 11km from Autopista Duarte, 1120m			Belkin and Heinemann 1973[90]
Bromeliaceae	Undetermined	Culicidae	Wyeomyia (Wyeomyia) sororcula Dyar & Knab	Leaf rosette	Dominican Republic	La Vega, La Vega, 75m			Belkin and Heinemann 1973[90]
Heliconiaceae	Heliconia L.	Culicidae	Wyeomyia (Wyeomyia) sororcula Dyar & Knab	Bract	Dominican Republic	La Vega, Piedra Blanca, headwaters of Rio Maimon, 600-800m			Belkin and Heinemann 1973[90]
Bromeliaceae	Undetermined	Culicidae	Wyeomyia (Wyeomyia) sororcula Dyar & Knab	Leaf rosette	Dominican Republic	La Vega, Piedra Blanca, headwaters of Rio Maimon, 600-800m			Belkin and Heinemann 1973[90]
Heliconiaceae	Heliconia L.	Culicidae	Wyeomyia (Wyeomyia) sororcula Dyar & Knab	Bract	Dominican Republic	La Vega, Piedra Blanca, near Batey Yabocoa, 175m			Belkin and Heinemann 1973[90]
Bromeliaceae	Undetermined	Culicidae	Wyeomyia (Wyeomyia) sororcula Dyar & Knab	Leaf rosette	Dominican Republic	San Cristobal Province, San Cristobal, bridge near Los Corozos, between Hato Damas and San Cristobal, 70m			Belkin and Heinemann 1973[90]
Bromeliaceae	Undetermined	Culicidae	Wyeomyia (Wyeomyia) sororcula Dyar & Knab	Leaf rosette	Dominican Republic	San Cristobal Province, San Cristobal, junction of Rio Nagua and Arroyo Venturoso, 190m			Belkin and Heinemann 1973[90]
Bromeliaceae	Undetermined	Culicidae	Wyeomyia (Wyeomyia) sororcula Dyar & Knab	Leaf rosette	Dominican Republic	San Cristobal Province, San Cristobal, near Los Corozos, between Hato Damas and San Cristobal, 75m			Belkin and Heinemann 1973[90]
Heliconiaceae	Heliconia L.	Culicidae	Wyeomyia (Wyeomyia) sororcula Dyar & Knab	Bract	Dominican Republic	San Cristobal Province, San Cristobal, San Francisco mines, 130-150m			Belkin and Heinemann 1973[90]
Heliconiaceae	Heliconia L.	Culicidae	Wyeomyia (Wyeomyia) sororcula Dyar & Knab	Bract	Dominican Republic	San Cristobal Province, San Cristobal, San Francisco mines, 130m			Belkin and Heinemann 1973[90]
Heliconiaceae	Heliconia L.	Culicidae	Wyeomyia (Wyeomyia) sororcula Dyar & Knab	Bract	Dominican Republic	San Cristobal Province, San Cristobal, San Francisco mines, 135m			Belkin and Heinemann 1973[90]
Bromeliaceae	Undetermined	Culicidae	Wyeomyia (Wyeomyia) sororcula Dyar & Knab	Leaf rosette	Dominican Republic	San Cristobal Province, San Cristobal, San Francisco mines, 150m			Belkin and Heinemann 1973[90]
Bromeliaceae	Undetermined	Culicidae	Wyeomyia (Wyeomyia) sororcula Dyar & Knab	Leaf rosette	Dominican Republic	San Cristobal Province, San Cristobal, San Francisco mines, 170m			Belkin and Heinemann 1973[90]
Bromeliaceae	Undetermined	Culicidae	Wyeomyia (Wyeomyia) sororcula Dyar & Knab	Leaf rosette	Dominican Republic	San Cristobal Province, San Cristobal, San Francisco mines, 250m			Belkin and Heinemann 1973[90]
Bromeliaceae	Undetermined	Corethrellidae	Corethrella Coquillett	Leaf rosette	USA: Puerto Rico	Cayey, Campamento Guavate, Rt 184, km 18.6, 800m			Belkin and Heinemann 1975a[91]
Bromeliaceae	Guzmania berteroniana (Schult. & Schult. f.) Mez	Corethrellidae	Corethrella Coquillett	Leaf rosette	USA: Puerto Rico	Cayey, Campamento Guavate, Rt 184, km 21.9, 750m			Belkin and Heinemann 1975a[91]
Bromeliaceae	Undetermined	Corethrellidae	Corethrella Coquillett	Leaf rosette	USA: Puerto Rico	Jayuya/Ponce, Divisoria, Toro Negro, Rt 143,km 20.1, 1200m			Belkin and Heinemann 1975a[91]
Bromeliaceae	Undetermined	Corethrellidae	Corethrella Coquillett	Leaf rosette	USA: Puerto Rico	Orocovis, Divisoria, Toro Negro, Rt 143,km 30.7, 900m			Belkin and Heinemann 1975a[91]
Bromeliaceae	Undetermined	Corethrellidae	Corethrella Coquillett	Leaf rosette	USA: Puerto Rico	Patillas, Campamento Guavate, Rt 184,km 18.6, 800m			Belkin and Heinemann 1975a[91]
Bromeliaceae	Guzmania berteroniana (Schult. & Schult. f.) Mez	Corethrellidae	Corethrella Coquillett	Leaf rosette	USA: Puerto Rico	Rio Grande, Mameyes, road to El Yunque about 150 m from Rt 191, 680m			Belkin and Heinemann 1975a[91]
Bromeliaceae	Undetermined	Corethrellidae	Corethrella Coquillett	Leaf rosette	USA: Puerto Rico	Rio Grande, Mameyes, road to El Yunque, 900-1000m			Belkin and Heinemann 1975a[91]
Bromeliaceae	Guzmania berteroniana (Schult. & Schult. f.) Mez	Culicidae	Culex (Culex) Linnaeus	Leaf rosette	USA: Puerto Rico	Rio Grande, Mameyes, road to El Yunque about 250 m from Rt 191, 680m			Belkin and Heinemann 1975a[91]
Bromeliaceae	Undetermined	Culicidae	Culex (Culex) quinquefasciatus Say	Leaf rosette	USA: Puerto Rico	Maricao, Maricao, Cuchilla de Bucarabones, 600m			Belkin and Heinemann 1975a[91]
Bromeliaceae	Undetermined	Culicidae	Culex (Culex) secutor Theobald	Leaf rosette	USA: Puerto Rico	Maricao, Maricao, Cuchilla de Bucarabones, 600m			Belkin and Heinemann 1975a[91]
Bromeliaceae	Guzmania berteroniana (Schult. & Schult. f.) Mez	Culicidae	Culex (Micraedes) antillummagnorum Dyar	Leaf rosette	USA: Puerto Rico	Cayey, Campamento Guavate, Rt 184, km 21.9, 750m			Belkin and Heinemann 1975a[91]
Bromeliaceae	Undetermined	Culicidae	Culex (Micraedes) antillummagnorum Dyar	Leaf rosette	USA: Puerto Rico	Cayey, Campamento Guavate, Rt 184, km 21.9, 750m			Belkin and Heinemann 1975a[91]
Bromeliaceae	Undetermined	Culicidae	Culex (Micraedes) antillummagnorum Dyar	Leaf rosette	USA: Puerto Rico	El Yunque			Belkin and Heinemann 1975a[91]
Bromeliaceae	Undetermined	Culicidae	Culex (Micraedes) antillummagnorum Dyar	Leaf rosette	USA: Puerto Rico	Jayuya/Ponce, Divisoria, Toro Negro, Rt 143,km 20.1, 1200m			Belkin and Heinemann 1975a[91]
Bromeliaceae	Undetermined	Culicidae	Culex (Micraedes) antillummagnorum Dyar	Leaf rosette	USA: Puerto Rico	Luquillo, Sabana, W branch of Rt 915 at stream crossing, 260m			Belkin and Heinemann 1975a[91]
Bromeliaceae	Undetermined	Culicidae	Culex (Micraedes) antillummagnorum Dyar	Leaf rosette	USA: Puerto Rico	Maricao, Maricao, 650m			Belkin and Heinemann 1975a[91]
Bromeliaceae	Undetermined	Culicidae	Culex (Micraedes) antillummagnorum Dyar	Leaf rosette	USA: Puerto Rico	Maricao, Maricao, Cuchilla de Bucarabones, 600m			Belkin and Heinemann 1975a[91]
Bromeliaceae	Undetermined	Culicidae	Culex (Micraedes) antillummagnorum Dyar	Leaf rosette	USA: Puerto Rico	Maricao, Maricao, Cuchilla de Bucarabones, 650m			Belkin and Heinemann 1975a[91]
Bromeliaceae	Undetermined	Culicidae	Culex (Micraedes) antillummagnorum Dyar	Leaf rosette	USA: Virgin Islands	Mariendal, St. Thomas, Red Hook Rd, about 1.5km N of Bolongo Bay turnoff, 15m			Belkin and Heinemann 1975a[91]
Bromeliaceae	Tillandsia L.	Culicidae	Culex (Micraedes) antillummagnorum Dyar	Leaf rosette	USA: Puerto Rico	Orocovis, Divisoria, Toro Negro, Rt 143,km 30.7, 900m			Belkin and Heinemann 1975a[91]
Bromeliaceae	Undetermined	Culicidae	Culex (Micraedes) antillummagnorum Dyar	Leaf rosette	USA: Puerto Rico	Orocovis, Divisoria, Toro Negro, Rt 143,km 30.7, 900m			Belkin and Heinemann 1975a[91]
Bromeliaceae	Undetermined	Culicidae	Culex (Micraedes) antillummagnorum Dyar	Leaf rosette	USA: Puerto Rico	Patillas, Campamento Guavate, Rt 184,km 18.6, 800m			Belkin and Heinemann 1975a[91]
Bromeliaceae	Tillandsia L.	Culicidae	Culex (Micraedes) antillummagnorum Dyar	Leaf rosette	USA: Puerto Rico	Patillas, Patillas, Rt 184,km 8.45-8.15, 120m			Belkin and Heinemann 1975a[91]
Bromeliaceae	Undetermined	Culicidae	Culex (Micraedes) antillummagnorum Dyar	Leaf rosette	USA: Puerto Rico	Rio Grande, El Verde, El Verde Field Station, 400m			Belkin and Heinemann 1975a[91]
Bromeliaceae	Guzmania berteroniana (Schult. & Schult. f.) Mez	Culicidae	Culex (Micraedes) antillummagnorum Dyar	Leaf rosette	USA: Puerto Rico	Rio Grande, Mameyes, road to El Yunque about 150 m from Rt 191, 660m			Belkin and Heinemann 1975a[91]
Bromeliaceae	Guzmania berteroniana (Schult. & Schult. f.) Mez	Culicidae	Culex (Micraedes) antillummagnorum Dyar	Leaf rosette	USA: Puerto Rico	Rio Grande, Mameyes, road to El Yunque about 150 m from Rt 191, 680m			Belkin and Heinemann 1975a[91]
Bromeliaceae	Undetermined	Culicidae	Culex (Micraedes) antillummagnorum Dyar	Leaf rosette	USA: Puerto Rico	Rio Grande, Mameyes, road to El Yunque, 900-1000m			Belkin and Heinemann 1975a[91]
Bromeliaceae	Undetermined	Culicidae	Culex (Micraedes) antillummagnorum Dyar	Leaf rosette	USA: Puerto Rico	Rio Grande, Mameyes, Rt 191,km 9.9, 500m			Belkin and Heinemann 1975a[91]
Bromeliaceae	Undetermined	Culicidae	Culex (Micraedes) antillummagnorum Dyar	Leaf rosette	USA: Puerto Rico	Rio Grande, Mameyes, trail to Monte Britton, 800-900m			Belkin and Heinemann 1975a[91]
Bromeliaceae	Undetermined	Culicidae	Toxorhynchites (Lynchiella) portoricensis (Röder)	Leaf rosette	USA: Puerto Rico	Mayaguez, Mayaguez, Jardin Zoologico, 40m			Belkin and Heinemann 1975a[91]
Bromeliaceae	Tillandsia L.	Culicidae	Toxorhynchites (Lynchiella) portoricensis (Röder)	Leaf rosette	USA: Puerto Rico	Patillas, Patillas, Rt 184,km 8.45-8.15, 120m			Belkin and Heinemann 1975a[91]
Bromeliaceae	Undetermined	Culicidae	Toxorhynchites (Lynchiella) portoricensis (Röder)	Leaf rosette	USA: Puerto Rico	Rio Grande, El Verde, El Verde Field Station, 400m			Belkin and Heinemann 1975a[91]
Bromeliaceae	Undetermined	Culicidae	Wyeomyia (Wyeomyia) sp. near mitchellii	Leaf rosette	USA: Puerto Rico	El Yunque			Belkin and Heinemann 1975a[91]
Bromeliaceae	Guzmania berteroniana (Schult. & Schult. f.) Mez	Culicidae	Wyeomyia (Wyeomyia) Theobald	Leaf rosette	USA: Puerto Rico	Cayey, Campamento Guavate, Rt 184, km 21.9, 750m			Belkin and Heinemann 1975a[91]
Bromeliaceae	Undetermined	Culicidae	Wyeomyia (Wyeomyia) Theobald	Leaf rosette	USA: Puerto Rico	Cayey, Campamento Guavate, Rt 184, km 21.9, 750m			Belkin and Heinemann 1975a[91]
Bromeliaceae	Undetermined	Culicidae	Wyeomyia (Wyeomyia) Theobald	Leaf rosette	USA: Puerto Rico	El Yunque			Belkin and Heinemann 1975a[91]
Bromeliaceae	Undetermined	Culicidae	Wyeomyia (Wyeomyia) Theobald	Leaf rosette	USA: Puerto Rico	Jayuya/Ponce, Divisoria, Toro Negro, Rt 143,km 20.1, 1200m			Belkin and Heinemann 1975a[91]
Bromeliaceae	Undetermined	Culicidae	Wyeomyia (Wyeomyia) Theobald	Leaf rosette	USA: Puerto Rico	Luquillo, Sabana, W branch of Rt 915 at stream crossing, 260m			Belkin and Heinemann 1975a[91]
Bromeliaceae	Undetermined	Culicidae	Wyeomyia (Wyeomyia) Theobald	Leaf rosette	USA: Puerto Rico	Maricao, Maricao, 650m			Belkin and Heinemann 1975a[91]
Bromeliaceae	Undetermined	Culicidae	Wyeomyia (Wyeomyia) Theobald	Leaf rosette	USA: Puerto Rico	Maricao, Maricao, Cuchilla de Bucarabones, 600m			Belkin and Heinemann 1975a[91]
Bromeliaceae	Undetermined	Culicidae	Wyeomyia (Wyeomyia) Theobald	Leaf rosette	USA: Puerto Rico	Maricao, Maricao, Cuchilla de Bucarabones, 650m			Belkin and Heinemann 1975a[91]
Bromeliaceae	Tillandsia L.	Culicidae	Wyeomyia (Wyeomyia) Theobald	Leaf rosette	USA: Puerto Rico	Orocovis, Divisoria, Toro Negro, Rt 143,km 30.7, 900m			Belkin and Heinemann 1975a[91]
Bromeliaceae	Undetermined	Culicidae	Wyeomyia (Wyeomyia) Theobald	Leaf rosette	USA: Puerto Rico	Orocovis, Divisoria, Toro Negro, Rt 143,km 30.7, 900m			Belkin and Heinemann 1975a[91]
Bromeliaceae	Undetermined	Culicidae	Wyeomyia (Wyeomyia) Theobald	Leaf rosette	USA: Puerto Rico	Patillas, Campamento Guavate, Rt 184,km 18.6, 800m			Belkin and Heinemann 1975a[91]
Bromeliaceae	Tillandsia L.	Culicidae	Wyeomyia (Wyeomyia) Theobald	Leaf rosette	USA: Puerto Rico	Patillas, Patillas, Rt 184,km 8.45-8.15, 120m			Belkin and Heinemann 1975a[91]
Bromeliaceae	Undetermined	Culicidae	Wyeomyia (Wyeomyia) Theobald	Leaf rosette	USA: Puerto Rico	Rio Grande, El Verde, El Verde Field Station, 400m			Belkin and Heinemann 1975a[91]
Bromeliaceae	Guzmania berteroniana (Schult. & Schult. f.) Mez	Culicidae	Wyeomyia (Wyeomyia) Theobald	Leaf rosette	USA: Puerto Rico	Rio Grande, Mameyes, road to El Yunque about 150 m from Rt 191, 660m			Belkin and Heinemann 1975a[91]
Bromeliaceae	Guzmania berteroniana (Schult. & Schult. f.) Mez	Culicidae	Wyeomyia (Wyeomyia) Theobald	Leaf rosette	USA: Puerto Rico	Rio Grande, Mameyes, road to El Yunque about 250 m from Rt 191, 680m			Belkin and Heinemann 1975a[91]
Bromeliaceae	Undetermined	Culicidae	Wyeomyia (Wyeomyia) Theobald	Leaf rosette	USA: Puerto Rico	Rio Grande, Mameyes, road to El Yunque, 900-1000m			Belkin and Heinemann 1975a[91]
Bromeliaceae	Undetermined	Culicidae	Wyeomyia (Wyeomyia) Theobald	Leaf rosette	USA: Puerto Rico	Rio Grande, Mameyes, Rt 191,km 9.9, 500m			Belkin and Heinemann 1975a[91]
Bromeliaceae	Undetermined	Culicidae	Wyeomyia (Wyeomyia) Theobald	Leaf rosette	USA: Puerto Rico	Rio Grande, Mameyes, trail to Monte Britton, 800-900m			Belkin and Heinemann 1975a[91]
Bromeliaceae	Tillandsia utriculata L.	Corethrellidae	Corethrella Coquillett	Leaf rosette	Bahamas	New Providence, S of Lake Cunningham			Belkin and Heinemann 1976[191]
Bromeliaceae	Tillandsia utriculata L.	Culicidae	Culex (Micraedes) antillummagnorum Dyar	Leaf rosette	Bahamas	New Providence, Clifton, between Clifton and South West Bay Pier			Belkin and Heinemann 1976[191]
Bromeliaceae	Tillandsia utriculata L.	Culicidae	Culex (Micraedes) antillummagnorum Dyar	Leaf rosette	Bahamas	New Providence, Clifton, E side of South Bay Golf Club			Belkin and Heinemann 1976[191]
Bromeliaceae	Tillandsia fasciculata Sw.	Culicidae	Culex (Micraedes) antillummagnorum Dyar	Leaf rosette	Bahamas	New Providence, Lyford Cay, roughly 0.2km N of Lyford Cay			Belkin and Heinemann 1976[191]
Bromeliaceae	Tillandsia fasciculata Sw.	Culicidae	Culex (Micraedes) antillummagnorum Dyar	Leaf rosette	Bahamas	New Providence, NW of Lake Cunningham			Belkin and Heinemann 1976[191]
Bromeliaceae	Tillandsia utriculata L.	Culicidae	Culex (Micraedes) antillummagnorum Dyar	Leaf rosette	Bahamas	New Providence, S of Lake Cunningham			Belkin and Heinemann 1976[191]
Bromeliaceae	Undetermined	Culicidae	Wyeomyia (Wyeomyia) pertinans (Williston)	Leaf rosette	Grenada	Annandale; 25 Aug			Belkin and Heinemann 1976[191]
Bromeliaceae	Undetermined	Culicidae	Wyeomyia (Wyeomyia) pertinans (Williston)	Leaf rosette	Grenada	Windward Islands, Annandale			Belkin and Heinemann 1976[191]
Bromeliaceae	Undetermined	Culicidae	Wyeomyia (Wyeomyia) vanduzeei Dyar & Knab	Leaf rosette	Cayman Island	Grand Cayman between Newland Village and Savannah Village, 3m			Belkin and Heinemann 1976[191]
Bromeliaceae	Undetermined	Culicidae	Wyeomyia (Wyeomyia) vanduzeei Dyar & Knab	Leaf rosette	Cayman Island	Grand Cayman, Georgetown, Walker Rd 200 m N of intersection with Sound Rd			Belkin and Heinemann 1976[191]
Bromeliaceae	Undetermined	Culicidae	Wyeomyia Theobald	Leaf rosette	Trinidad and Tobago	Port of Spain, Botanic Gardens			Belkin and Heinemann 1976[191]
Bromeliaceae	Guzmania lingulata (L.) Mez	Corethrellidae	Corethrella Coquillett	Leaf rosette	Grenada	St. Andrew, Grand Etang, 550m			Belkin and Heinemann 1976[51]
Bromeliaceae	Vriesea Lindl.	Corethrellidae	Corethrella Coquillett	Leaf rosette	Grenada	St. Andrew, Grand Etang, 550m			Belkin and Heinemann 1976[51]
Bromeliaceae	Guzmania lingulata (L.) Mez	Corethrellidae	Corethrella Coquillett	Leaf rosette	Grenada	St. Andrew, Mont Quaqua, near trail to Fedons Camp from Grand Etang, 600m			Belkin and Heinemann 1976[51]
Bromeliaceae	Vriesea Lindl.	Corethrellidae	Corethrella Coquillett	Leaf rosette	Grenada	St. Andrew, Mont Quaqua, near trail to Fedons Camp from Grand Etang, 600m			Belkin and Heinemann 1976[51]
Bromeliaceae	Vriesea Lindl.	Corethrellidae	Corethrella Coquillett	Leaf rosette	Dominica	St. David, Pont Casse, Bois Diable Ridge, 400m			Belkin and Heinemann 1976[51]
Bromeliaceae	Guzmania Ruiz & Pav.	Corethrellidae	Corethrella Coquillett	Leaf rosette	Dominica	St. George, Laudat, Freshwater Lake, 750m			Belkin and Heinemann 1976[51]
Bromeliaceae	Vriesea Lindl.	Corethrellidae	Corethrella Coquillett	Leaf rosette	Dominica	St. George, Laudat, Freshwater Lake, 750m			Belkin and Heinemann 1976[51]
Bromeliaceae	Glomeropitcairnia Mez	Corethrellidae	Corethrella Coquillett	Leaf rosette	Dominica	St. George, Laudat, Freshwater Lake, 750m, in montane rain forest			Belkin and Heinemann 1976[51]
Bromeliaceae	Glomeropitcairnia Mez	Corethrellidae	Corethrella Coquillett	Leaf rosette	Dominica	St. Paul, Pont Casse, Morne Trois Pitons, 750m			Belkin and Heinemann 1976[51]
Bromeliaceae	Vriesea Lindl.	Corethrellidae	Corethrella Coquillett	Leaf rosette	Dominica	St. Peter, Pointe Ronde, Morne Diablotins, 950m			Belkin and Heinemann 1976[51]
Bromeliaceae	Vriesea Lindl.	Corethrellidae	Corethrella Coquillett	Leaf rosette	Dominica	St. Peter, Pointe Ronde, Syndicate Estate, 600m			Belkin and Heinemann 1976[51]
Heliconiaceae	Heliconia L.	Culicidae	Aedes (Howardina) busckii (Coquillett)	Leaf rosette	St. Lucia	Dauphin, Grande Anse, 50m			Belkin and Heinemann 1976[51]
Heliconiaceae	Heliconia L.	Culicidae	Aedes (Howardina) busckii (Coquillett)	Bract	St. Lucia	Micoud, Micoud, Mahaut, 150m			Belkin and Heinemann 1976[51]
Bromeliaceae	Billbergia Thunb.	Culicidae	Aedes (Howardina) busckii (Coquillett)	Leaf rosette	St. Lucia	Praslin, Praslin, Mon Repos, 100m			Belkin and Heinemann 1976[51]
Heliconiaceae	Heliconia bihai (L.) L.	Culicidae	Aedes (Howardina) busckii (Coquillett)	Bract	Grenada	St. Andrew, E side of Mont Saint Catherine, 600m			Belkin and Heinemann 1976[51]
Bromeliaceae	Vriesea Lindl.	Culicidae	Aedes (Howardina) busckii (Coquillett)	Leaf rosette	Grenada	St. Andrew, E side of Mont Saint Catherine, 600m			Belkin and Heinemann 1976[51]
Heliconiaceae	Heliconia bihai (L.) L.	Culicidae	Aedes (Howardina) busckii (Coquillett)	Bract	Grenada	St. Andrew, Grand Etang, 550m			Belkin and Heinemann 1976[51]
Heliconiaceae	Heliconia bihai (L.) L.	Culicidae	Aedes (Howardina) busckii (Coquillett)	Bract	Grenada	St. Andrew, Mont Quaqua, near trail to Fedons Camp from Grand Etang, 600m			Belkin and Heinemann 1976[51]
Heliconiaceae	Heliconia L.	Culicidae	Aedes (Howardina) busckii (Coquillett)	Bract	Dominica	St. David, Rosalie, Terre Ferme, 250m			Belkin and Heinemann 1976[51]
Heliconiaceae	Heliconia L.	Culicidae	Aedes (Howardina) busckii (Coquillett)	Bract	Dominica	St. George, Laudat, Trafalgar Falls, 450m			Belkin and Heinemann 1976[51]
Heliconiaceae	Heliconia L.	Culicidae	Aedes (Howardina) busckii (Coquillett)	Bract	Dominica	St. George, Laudat, Trafalgar Falls, elev. 450 m			Belkin and Heinemann 1976[51]
Heliconiaceae	Heliconia L.	Culicidae	Aedes (Howardina) busckii (Coquillett)	Bract	Dominica	St. Luke, Pointe Michel, Champigny Estate, 300m			Belkin and Heinemann 1976[51]
Heliconiaceae	Heliconia L.	Culicidae	Aedes (Howardina) busckii (Coquillett)	Bract	Dominica	St. Patrick, Geneva, Tete Morne, 450m			Belkin and Heinemann 1976[51]
Heliconiaceae	Heliconia L.	Culicidae	Aedes (Howardina) busckii (Coquillett)	Bract	Dominica	St. Paul, Massacre, L'Imprevue Estate, 500m			Belkin and Heinemann 1976[51]
Heliconiaceae	Heliconia L.	Culicidae	Aedes (Howardina) busckii (Coquillett)	Bract	Dominica	St. Peter, Pointe Ronde, Milton Estate, 300m			Belkin and Heinemann 1976[51]
Bromeliaceae	Aechmea Ruiz & Pav.	Culicidae	Culex (Micraedes) bisulcatus (Coquillett)	Leaf rosette	St. Lucia	Anse La Raye, Anse La Raye, Chantin, 50m			Belkin and Heinemann 1976[51]
Bromeliaceae	Guzmania Ruiz & Pav.	Culicidae	Culex (Micraedes) bisulcatus (Coquillett)	Leaf rosette	St. Lucia	Anse La Raye, Anse La Raye, Chantin, 50m			Belkin and Heinemann 1976[51]
Bromeliaceae	Wittmackia Mez	Culicidae	Culex (Micraedes) bisulcatus (Coquillett)	Leaf rosette	St. Lucia	Anse La Raye, Anse La Raye, Chantin, 50m			Belkin and Heinemann 1976[51]
Bromeliaceae	Wittmackia lingulata (L.) Mez	Culicidae	Culex (Micraedes) bisulcatus (Coquillett)	Leaf rosette	St. Lucia	Anse La Raye, Canaries, 20m			Belkin and Heinemann 1976[51]
Bromeliaceae	Undetermined	Culicidae	Culex (Micraedes) bisulcatus (Coquillett)	Leaf rosette	St. Lucia	Castries, Dennery Road			Belkin and Heinemann 1976[51]
Bromeliaceae	Aechmea Ruiz & Pav.	Culicidae	Culex (Micraedes) bisulcatus (Coquillett)	Leaf rosette	St. Lucia	Choiseul, Choiseul, Reunion, 50m			Belkin and Heinemann 1976[51]
Bromeliaceae	Aechmea Ruiz & Pav.	Culicidae	Culex (Micraedes) bisulcatus (Coquillett)	Leaf rosette	St. Lucia	Dennery, Dennery, Barre de L'Isle, 300m			Belkin and Heinemann 1976[51]
Bromeliaceae	Vriesea Lindl.	Culicidae	Culex (Micraedes) bisulcatus (Coquillett)	Leaf rosette	St. Lucia	Dennery, Dennery, Barre de L'Isle, 300m			Belkin and Heinemann 1976[51]
Bromeliaceae	Aechmea Ruiz & Pav.	Culicidae	Culex (Micraedes) bisulcatus (Coquillett)	Leaf rosette	St. Lucia	Micoud, Micoud, Mahaut, 150m			Belkin and Heinemann 1976[51]
Bromeliaceae	Vriesea Lindl.	Culicidae	Culex (Micraedes) bisulcatus (Coquillett)	Leaf rosette	St. Lucia	Soufriere, near Soufriere, 100m			Belkin and Heinemann 1976[51]
Bromeliaceae	Undetermined	Culicidae	Culex (Micraedes) bisulcatus (Coquillett)	Leaf rosette	Dominica	St. David, "near Government Tarish Pit"			Belkin and Heinemann 1976[51]
Bromeliaceae	Undetermined	Culicidae	Culex (Micraedes) bisulcatus (Coquillett)	Leaf rosette	Dominica	St. David, Castle Bruce, 50m			Belkin and Heinemann 1976[51]
Bromeliaceae	Glomeropitcairnia Mez	Culicidae	Culex (Micraedes) bisulcatus (Coquillett)	Leaf rosette	Dominica	St. David, Castle Bruce, Fond Figues, 150m			Belkin and Heinemann 1976[51]
Bromeliaceae	Glomeropitcairnia Mez	Culicidae	Culex (Micraedes) bisulcatus (Coquillett)	Leaf rosette	Dominica	St. David, Pont Casse, Bois Diable Ridge, 400m			Belkin and Heinemann 1976[51]
Bromeliaceae	Vriesea Lindl.	Culicidae	Culex (Micraedes) bisulcatus (Coquillett)	Leaf rosette	Dominica	St. David, Pont Casse, Bois Diable Ridge, 400m			Belkin and Heinemann 1976[51]
Bromeliaceae	Glomeropitcairnia Mez	Culicidae	Culex (Micraedes) bisulcatus (Coquillett)	Leaf rosette	Dominica	St. David, Pont Casse, Crete Palmiste, 400m			Belkin and Heinemann 1976[51]
Bromeliaceae	Guzmania Ruiz & Pav.	Culicidae	Culex (Micraedes) bisulcatus (Coquillett)	Leaf rosette	Dominica	St. David, Rosalie, Grand Fond, 200m			Belkin and Heinemann 1976[51]
Bromeliaceae	Vriesea Lindl.	Culicidae	Culex (Micraedes) bisulcatus (Coquillett)	Leaf rosette	Dominica	St. David, Rosalie, Grand Fond, 200m			Belkin and Heinemann 1976[51]
Bromeliaceae	Aechmea smithiorum Mez.	Culicidae	Culex (Micraedes) bisulcatus (Coquillett)	Leaf rosette	Dominica	St. George, Giraudel, Morne Anglais, 900m			Belkin and Heinemann 1976[51]
Bromeliaceae	Glomeropitcairnia Mez	Culicidae	Culex (Micraedes) bisulcatus (Coquillett)	Leaf rosette	Dominica	St. George, Giraudel, Morne Anglais, 900m			Belkin and Heinemann 1976[51]
Bromeliaceae	Guzmania Ruiz & Pav.	Culicidae	Culex (Micraedes) bisulcatus (Coquillett)	Leaf rosette	Dominica	St. George, Giraudel, Morne Anglais, 900m			Belkin and Heinemann 1976[51]
Bromeliaceae	Vriesea ringens (Griseb.) Harms	Culicidae	Culex (Micraedes) bisulcatus (Coquillett)	Leaf rosette	Dominica	St. George, Giraudel, Morne Anglais, 900m			Belkin and Heinemann 1976[51]
Bromeliaceae	Guzmania Ruiz & Pav.	Culicidae	Culex (Micraedes) bisulcatus (Coquillett)	Leaf rosette	Dominica	St. George, Laudat, Freshwater Lake, 750m			Belkin and Heinemann 1976[51]
Bromeliaceae	Tillandsia L.	Culicidae	Culex (Micraedes) bisulcatus (Coquillett)	Leaf rosette	Dominica	St. George, Laudat, Freshwater Lake, 750m			Belkin and Heinemann 1976[51]
Bromeliaceae	Undetermined	Culicidae	Culex (Micraedes) bisulcatus (Coquillett)	Leaf rosette	Dominica	St. George, Laudat, Freshwater Lake, 750m			Belkin and Heinemann 1976[51]
Bromeliaceae	Glomeropitcairnia Mez	Culicidae	Culex (Micraedes) bisulcatus (Coquillett)	Leaf rosette	Dominica	St. George, Laudat, Freshwater Lake, 750m, in montane rain forest			Belkin and Heinemann 1976[51]
Bromeliaceae	Vriesea Lindl.	Culicidae	Culex (Micraedes) bisulcatus (Coquillett)	Leaf rosette	Dominica	St. George, Laudat, Freshwater Lake, 750m, in montane rain forest			Belkin and Heinemann 1976[51]
Bromeliaceae	Aechmea Ruiz & Pav.	Culicidae	Culex (Micraedes) bisulcatus (Coquillett)	Leaf rosette	Dominica	St. George, Laudat, Tan Cred, about 1km N of Laudat Junction, 600m			Belkin and Heinemann 1976[51]
Bromeliaceae	Guzmania Ruiz & Pav.	Culicidae	Culex (Micraedes) bisulcatus (Coquillett)	Leaf rosette	Dominica	St. George, Laudat, Trafalgar Falls, 450m			Belkin and Heinemann 1976[51]
Bromeliaceae	Billbergia pyramidalis (Sims) Lindley	Culicidae	Culex (Micraedes) bisulcatus (Coquillett)	Leaf rosette	Dominica	St. George, Roseau, Botanic Gardens, 50m			Belkin and Heinemann 1976[51]
Bromeliaceae	Tillandsia utriculata L.	Culicidae	Culex (Micraedes) bisulcatus (Coquillett)	Leaf rosette	Dominica	St. George, Roseau, Newtown, Ravine Sina, 20m			Belkin and Heinemann 1976[51]
Bromeliaceae	Wittmackia lingulata (L.) Mez	Culicidae	Culex (Micraedes) bisulcatus (Coquillett)	Leaf rosette	Dominica	St. Joseph, St. Joseph, Layou Park Estate, about 700m from Cocoa Station, 250m			Belkin and Heinemann 1976[51]
Bromeliaceae	Aechmea Ruiz & Pav.	Culicidae	Culex (Micraedes) bisulcatus (Coquillett)	Leaf rosette	Dominica	St. Joseph, St. Joseph, Mero, 50 m			Belkin and Heinemann 1976[51]
Bromeliaceae	Vriesea Lindl.	Culicidae	Culex (Micraedes) bisulcatus (Coquillett)	Leaf rosette	Dominica	St. Luke Pointe Michel, South Chiltern Estate, 250m			Belkin and Heinemann 1976[51]
Bromeliaceae	Tillandsia utriculata L.	Culicidae	Culex (Micraedes) bisulcatus (Coquillett)	Leaf rosette	Dominica	St. Luke, Pointe Michel, Champigny Estate, about 2km SE of Pointe Michel, 150m			Belkin and Heinemann 1976[51]
Bromeliaceae	Vriesea Lindl.	Culicidae	Culex (Micraedes) bisulcatus (Coquillett)	Leaf rosette	Dominica	St. Luke, Pointe Michel, Champigny Estate, about 5km SE of Pointe Michel, 300m			Belkin and Heinemann 1976[51]
Bromeliaceae	Tillandsia utriculata L.	Culicidae	Culex (Micraedes) bisulcatus (Coquillett)	Leaf rosette	Dominica	St. Patrick, Geneva, Geneva Estate, 70m			Belkin and Heinemann 1976[51]
Bromeliaceae	Undetermined	Culicidae	Culex (Micraedes) bisulcatus (Coquillett)	Leaf rosette	Dominica	St. Paul, Pont Casse, 550m			Belkin and Heinemann 1976[51]
Bromeliaceae	Vriesea Lindl.	Culicidae	Culex (Micraedes) bisulcatus (Coquillett)	Leaf rosette	Dominica	St. Paul, Pont Casse, Brigandin, 600m			Belkin and Heinemann 1976[51]
Bromeliaceae	Glomeropitcairnia Mez	Culicidae	Culex (Micraedes) bisulcatus (Coquillett)	Leaf rosette	Dominica	St. Paul, Pont Casse, Morne Trois Pitons, 650m			Belkin and Heinemann 1976[51]
Bromeliaceae	Glomeropitcairnia Mez	Culicidae	Culex (Micraedes) bisulcatus (Coquillett)	Leaf rosette	Dominica	St. Paul, Pont Casse, Morne Trois Pitons, 750m			Belkin and Heinemann 1976[51]
Bromeliaceae	Vriesea Lindl.	Culicidae	Culex (Micraedes) bisulcatus (Coquillett)	Leaf rosette	Dominica	St. Paul, Pont Casse, Morne Trois Pitons, 900m			Belkin and Heinemann 1976[51]
Bromeliaceae	Guzmania Ruiz & Pav.	Culicidae	Culex (Micraedes) bisulcatus (Coquillett)	Leaf rosette	Dominica	St. Peter, Pointe Ronde, Morne Diablotins, 950m			Belkin and Heinemann 1976[51]
Bromeliaceae	Vriesea Lindl.	Culicidae	Culex (Micraedes) bisulcatus (Coquillett)	Leaf rosette	Dominica	St. Peter, Pointe Ronde, Morne Diablotins, 950m			Belkin and Heinemann 1976[51]
Bromeliaceae	Vriesea Lindl.	Culicidae	Culex (Micraedes) bisulcatus (Coquillett)	Leaf rosette	Dominica	St. Peter, Pointe Ronde, Syndicate Estate, 600m			Belkin and Heinemann 1976[51]
Bromeliaceae	Wittmackia Mez	Culicidae	Culex (Micraedes) bisulcatus (Coquillett)	Leaf rosette	St. Lucia	Vieux Fort, Laborie, Black Bay, 20m			Belkin and Heinemann 1976[51]
Bromeliaceae	Vriesea Lindl.	Culicidae	Culex (Microculex) inimitabilis Dyar & Knab	Leaf rosette	Grenada	St. Andrew, Grand Etang, 550m			Belkin and Heinemann 1976[51]
Heliconiaceae	Heliconia L.	Culicidae	Isostomyia perturbans (Williston)	Leaf axil	St. Lucia	Micoud, Micoud, Mahaut, 150m			Belkin and Heinemann 1976[51]
Heliconiaceae	Heliconia L.	Culicidae	Isostomyia perturbans (Williston)	Leaf roll	Dominica	St. David, Marigot, Stonefield, 200m			Belkin and Heinemann 1976[51]
Heliconiaceae	Heliconia L.	Culicidae	Isostomyia perturbans (Williston)	Leaf roll	Dominica	St. David, Rosalie, Terre Ferme, 250m			Belkin and Heinemann 1976[51]
Heliconiaceae	Heliconia L.	Culicidae	Isostomyia perturbans (Williston)	Bract	Dominica	St. George, Laudat, Trafalgar Falls, elev. 450 m			Belkin and Heinemann 1976[51]
Heliconiaceae	Heliconia L.	Culicidae	Isostomyia perturbans (Williston)	Bract	Dominica	St. Paul, Massacre, L'Imprevue Estate, 500m			Belkin and Heinemann 1976[51]
Heliconiaceae	Heliconia L.	Culicidae	Isostomyia perturbans (Williston)	Bract	Dominica	St. Peter, Pointe Ronde, Milton Estate, 300m			Belkin and Heinemann 1976[51]
Heliconiaceae	Heliconia L.	Culicidae	Isostomyia perturbans (Williston)	Leaf rosette	Dominica	St. Peter, Pointe Ronde, Milton Estate, 300m			Belkin and Heinemann 1976[51]
Heliconiaceae	Heliconia L.	Culicidae	Isostomyia perturbans (Williston)	Leaf roll	Dominica	St. Peter, Pointe Ronde, Morne Diablotins, 950m			Belkin and Heinemann 1976[51]
Heliconiaceae	Heliconia L.	Culicidae	Isostomyia perturbans (Williston)	Leaf axil	Dominica	St. Peter, Pointe Ronde, Syndicate Estate, 800m			Belkin and Heinemann 1976[51]
Bromeliaceae	Undetermined	Culicidae	Toxorhynchites (Lynchiella) guadeloupensis (Dyar & Knab)	Leaf rosette	Dominica	St. David, Castle Bruce, 50m			Belkin and Heinemann 1976[51]
Bromeliaceae	Vriesea Lindl.	Culicidae	Toxorhynchites (Lynchiella) guadeloupensis (Dyar & Knab)	Leaf rosette	Dominica	St. David, Rosalie, Grand Fond, 200m			Belkin and Heinemann 1976[51]
Bromeliaceae	Aechmea smithiorum Mez.	Culicidae	Toxorhynchites (Lynchiella) guadeloupensis (Dyar & Knab)	Leaf rosette	Dominica	St. George, Giraudel, Morne Anglais, 900m			Belkin and Heinemann 1976[51]
Heliconiaceae	Heliconia L.	Culicidae	Toxorhynchites (Lynchiella) guadeloupensis (Dyar & Knab)	Bract	Dominica	St. George, Laudat, Trafalgar Falls, 450m			Belkin and Heinemann 1976[51]
Heliconiaceae	Heliconia L.	Culicidae	Toxorhynchites (Lynchiella) guadeloupensis (Dyar & Knab)	Bract	Dominica	St. George, Laudat, Trafalgar Falls, elev. 450 m			Belkin and Heinemann 1976[51]
Bromeliaceae	Vriesea Lindl.	Culicidae	Toxorhynchites (Lynchiella) guadeloupensis (Dyar & Knab)	Leaf rosette	Dominica	St. Luke Pointe Michel, South Chiltern Estate, 250m			Belkin and Heinemann 1976[51]
Bromeliaceae	Undetermined	Culicidae	Toxorhynchites (Lynchiella) guadeloupensis (Dyar & Knab)	Leaf rosette	Dominica	St. Luke, Pointe Michel, Champigny Estate, about 2km SE of Pointe Michel, 150m			Belkin and Heinemann 1976[51]
Bromeliaceae	Glomeropitcairnia Mez	Culicidae	Toxorhynchites (Lynchiella) guadeloupensis (Dyar & Knab)	Leaf rosette	Dominica	St. Paul, Pont Casse, Morne Trois Pitons, 650m			Belkin and Heinemann 1976[51]
Bromeliaceae	Glomeropitcairnia Mez	Culicidae	Toxorhynchites (Lynchiella) guadeloupensis (Dyar & Knab)	Leaf rosette	Dominica	St. Paul, Pont Casse, Morne Trois Pitons, 750m			Belkin and Heinemann 1976[51]
Bromeliaceae	Vriesea Lindl.	Culicidae	Toxorhynchites (Lynchiella) guadeloupensis (Dyar & Knab)	Leaf rosette	Dominica	St. Paul, Pont Casse, Morne Trois Pitons, 900m			Belkin and Heinemann 1976[51]
Bromeliaceae	Vriesea Lindl.	Culicidae	Toxorhynchites (Lynchiella) guadeloupensis (Dyar & Knab)	Leaf rosette	Dominica	St. Peter, Pointe Ronde, Syndicate Estate, 600m			Belkin and Heinemann 1976[51]
Bromeliaceae	Aechmea Ruiz & Pav.	Culicidae	Toxorhynchites (Lynchiella) Lahille	Leaf rosette	Saint Vincent and the Grenadines	Charlotte, Mesopatamia, Petit Bonhomme, 400m			Belkin and Heinemann 1976[51]
Bromeliaceae	Vriesea Lindl.	Culicidae	Toxorhynchites (Lynchiella) Lahille	Leaf rosette	Grenada	St. Andrew, Grand Etang, 550m			Belkin and Heinemann 1976[51]
Bromeliaceae	Aechmea Ruiz & Pav.	Culicidae	Toxorhynchites (Lynchiella) Lahille	Leaf rosette	Saint Vincent and the Grenadines	St. David, Chateaubelair, Fitz Hughs, 50m			Belkin and Heinemann 1976[51]
Bromeliaceae	Aechmea Ruiz & Pav.	Culicidae	Toxorhynchites (Lynchiella) Lahille	Leaf rosette	Grenada	St. Mark, Union, Industry Village, 30m			Belkin and Heinemann 1976[51]
Heliconiaceae	Heliconia L.	Culicidae	Trichoprosopon perturbans (Williston)	Leaf roll	Dominica	St. George, Giraudel, Morne Anglais, 900m			Belkin and Heinemann 1976[51]
Heliconiaceae	Heliconia L.	Culicidae	Trichoprosopon perturbans (Williston)	Bract	Dominica	St. George, Laudat, Trafalgar Falls, 450m			Belkin and Heinemann 1976[51]
Heliconiaceae	Heliconia L.	Culicidae	Undetermined	Bract	Dominica	St. Patrick, La Plaine, below road to Boiling Lake trail			Belkin and Heinemann 1976[51]
Bromeliaceae	Aechmea Ruiz & Pav.	Culicidae	Wyeomyia (Wyeomyia) grayii Theobald	Leaf rosette	St. Lucia	Anse La Raye, Anse La Raye, Chantin, 50m			Belkin and Heinemann 1976[51]
Bromeliaceae	Guzmania Ruiz & Pav.	Culicidae	Wyeomyia (Wyeomyia) grayii Theobald	Leaf rosette	St. Lucia	Anse La Raye, Anse La Raye, Chantin, 50m			Belkin and Heinemann 1976[51]
Bromeliaceae	Wittmackia lingulata (L.) Mez	Culicidae	Wyeomyia (Wyeomyia) grayii Theobald	Leaf rosette	St. Lucia	Anse La Raye, Canaries, 20m			Belkin and Heinemann 1976[51]
Bromeliaceae	Billbergia Thunb.	Culicidae	Wyeomyia (Wyeomyia) grayii Theobald	Leaf rosette	St. Lucia	Castries, Castries, Bexon, 20m			Belkin and Heinemann 1976[51]
Bromeliaceae	Undetermined	Culicidae	Wyeomyia (Wyeomyia) grayii Theobald	Leaf rosette	St. Lucia	Castries, Castries, La Toc, near Hospital 10m			Belkin and Heinemann 1976[51]
Bromeliaceae	Billbergia Thunb.	Culicidae	Wyeomyia (Wyeomyia) grayii Theobald	Leaf rosette	St. Lucia	Castries, Castries, near Vigie Airport, 5m			Belkin and Heinemann 1976[51]
Bromeliaceae	Aechmea Ruiz & Pav.	Culicidae	Wyeomyia (Wyeomyia) grayii Theobald	Leaf rosette	St. Lucia	Castries, Castries, Piton Flor, 400m			Belkin and Heinemann 1976[51]
Bromeliaceae	Vriesea Lindl.	Culicidae	Wyeomyia (Wyeomyia) grayii Theobald	Leaf rosette	St. Lucia	Castries, Castries, Piton Flor, 400m			Belkin and Heinemann 1976[51]
Bromeliaceae	Aechmea Ruiz & Pav.	Culicidae	Wyeomyia (Wyeomyia) grayii Theobald	Leaf rosette	St. Lucia	Choiseul, Choiseul, Reunion, 50m			Belkin and Heinemann 1976[51]
Bromeliaceae	Aechmea Ruiz & Pav.	Culicidae	Wyeomyia (Wyeomyia) grayii Theobald	Leaf rosette	St. Lucia	Dennery, Dennery, Barre de L'Isle, 300m			Belkin and Heinemann 1976[51]
Bromeliaceae	Vriesea Lindl.	Culicidae	Wyeomyia (Wyeomyia) grayii Theobald	Leaf rosette	St. Lucia	Dennery, Dennery, Barre de L'Isle, 300m			Belkin and Heinemann 1976[51]
Bromeliaceae	Vriesea Lindl.	Culicidae	Wyeomyia (Wyeomyia) grayii Theobald	Leaf rosette	St. Lucia	Dennery, Dennery, Barre de L'Isle, Government Teak Plantation, 250m			Belkin and Heinemann 1976[51]
Bromeliaceae	Vriesea Lindl.	Culicidae	Wyeomyia (Wyeomyia) grayii Theobald	Leaf rosette	St. Lucia	Soufriere, near Soufriere, 100m			Belkin and Heinemann 1976[51]
Bromeliaceae	Undetermined	Culicidae	Wyeomyia (Wyeomyia) grayii Theobald	Leaf rosette	Dominica	St. David, "near Government Tarish Pit"			Belkin and Heinemann 1976[51]
Bromeliaceae	Glomeropitcairnia Mez	Culicidae	Wyeomyia (Wyeomyia) grayii Theobald	Leaf rosette	Dominica	St. David, Pont Casse, Crete Palmiste, 400m			Belkin and Heinemann 1976[51]
Bromeliaceae	Guzmania Ruiz & Pav.	Culicidae	Wyeomyia (Wyeomyia) grayii Theobald	Leaf rosette	Dominica	St. David, Rosalie, Grand Fond, 200m			Belkin and Heinemann 1976[51]
Bromeliaceae	Vriesea Lindl.	Culicidae	Wyeomyia (Wyeomyia) grayii Theobald	Leaf rosette	Dominica	St. David, Rosalie, Grand Fond, 200m			Belkin and Heinemann 1976[51]
Bromeliaceae	Aechmea smithiorum Mez.	Culicidae	Wyeomyia (Wyeomyia) grayii Theobald	Leaf rosette	Dominica	St. George, Giraudel, Morne Anglais, 900m			Belkin and Heinemann 1976[51]
Bromeliaceae	Glomeropitcairnia Mez	Culicidae	Wyeomyia (Wyeomyia) grayii Theobald	Leaf rosette	Dominica	St. George, Giraudel, Morne Anglais, 900m			Belkin and Heinemann 1976[51]
Bromeliaceae	Guzmania Ruiz & Pav.	Culicidae	Wyeomyia (Wyeomyia) grayii Theobald	Leaf rosette	Dominica	St. George, Giraudel, Morne Anglais, 900m			Belkin and Heinemann 1976[51]
Bromeliaceae	Vriesea ringens (Griseb.) Harms	Culicidae	Wyeomyia (Wyeomyia) grayii Theobald	Leaf rosette	Dominica	St. George, Giraudel, Morne Anglais, 900m			Belkin and Heinemann 1976[51]
Bromeliaceae	Tillandsia L.	Culicidae	Wyeomyia (Wyeomyia) grayii Theobald	Leaf rosette	Dominica	St. George, Laudat, Freshwater Lake, 750m			Belkin and Heinemann 1976[51]
Bromeliaceae	Undetermined	Culicidae	Wyeomyia (Wyeomyia) grayii Theobald	Leaf rosette	Dominica	St. George, Laudat, Freshwater Lake, 750m			Belkin and Heinemann 1976[51]
Bromeliaceae	Vriesea Lindl.	Culicidae	Wyeomyia (Wyeomyia) grayii Theobald	Leaf rosette	Dominica	St. George, Laudat, Freshwater Lake, 750m			Belkin and Heinemann 1976[51]
Bromeliaceae	Glomeropitcairnia Mez	Culicidae	Wyeomyia (Wyeomyia) grayii Theobald	Leaf rosette	Dominica	St. George, Laudat, Freshwater Lake, 750m, in montane rain forest			Belkin and Heinemann 1976[51]
Bromeliaceae	Aechmea Ruiz & Pav.	Culicidae	Wyeomyia (Wyeomyia) grayii Theobald	Leaf rosette	Dominica	St. George, Laudat, Tan Cred, about 1km N of Laudat Junction, 600m			Belkin and Heinemann 1976[51]
Bromeliaceae	Guzmania Ruiz & Pav.	Culicidae	Wyeomyia (Wyeomyia) grayii Theobald	Leaf rosette	Dominica	St. George, Laudat, Trafalgar Falls, 450m			Belkin and Heinemann 1976[51]
Bromeliaceae	Billbergia pyramidalis (Sims) Lindley	Culicidae	Wyeomyia (Wyeomyia) grayii Theobald	Leaf rosette	Dominica	St. George, Roseau, Botanic Gardens, 50m			Belkin and Heinemann 1976[51]
Bromeliaceae	Vriesea Lindl.	Culicidae	Wyeomyia (Wyeomyia) grayii Theobald	Leaf rosette	Dominica	St. Luke Pointe Michel, South Chiltern Estate, 250m			Belkin and Heinemann 1976[51]
Bromeliaceae	Guzmania Ruiz & Pav.	Culicidae	Wyeomyia (Wyeomyia) grayii Theobald	Leaf rosette	Dominica	St. Peter, Pointe Ronde, Morne Diablotins, 950m			Belkin and Heinemann 1976[51]
Bromeliaceae	Vriesea Lindl.	Culicidae	Wyeomyia (Wyeomyia) grayii Theobald	Leaf rosette	Dominica	St. Peter, Pointe Ronde, Syndicate Estate, 600m			Belkin and Heinemann 1976[51]
Bromeliaceae	Wittmackia Mez	Culicidae	Wyeomyia (Wyeomyia) grayii Theobald	Leaf rosette	St. Lucia	Vieux Fort, Laborie, Black Bay, 20m			Belkin and Heinemann 1976[51]
Bromeliaceae	Aechmea Ruiz & Pav.	Culicidae	Wyeomyia (Wyeomyia) pertinans (Williston)	Leaf rosette	Saint Vincent and the Grenadines	Bequia Island, Mt. Pleasant, 100m			Belkin and Heinemann 1976[51]
Bromeliaceae	Guzmania Ruiz & Pav.	Culicidae	Wyeomyia (Wyeomyia) pertinans (Williston)	Leaf rosette	Saint Vincent and the Grenadines	Charlotte, Colonarie, Three Rivers, 200m			Belkin and Heinemann 1976[51]
Bromeliaceae	Aechmea Ruiz & Pav.	Culicidae	Wyeomyia (Wyeomyia) pertinans (Williston)	Leaf rosette	Saint Vincent and the Grenadines	Charlotte, Mesopatamia, Greiggs, 300m			Belkin and Heinemann 1976[51]
Bromeliaceae	Guzmania Ruiz & Pav.	Culicidae	Wyeomyia (Wyeomyia) pertinans (Williston)	Leaf rosette	Saint Vincent and the Grenadines	Charlotte, Soufriere MtS, Crater Lake, 900m			Belkin and Heinemann 1976[51]
Bromeliaceae	Guzmania Ruiz & Pav.	Culicidae	Wyeomyia (Wyeomyia) pertinans (Williston)	Leaf rosette	Saint Vincent and the Grenadines	Charlotte, Soufriere MtS, trail to Crater Lake, 600m			Belkin and Heinemann 1976[51]
Bromeliaceae	Guzmania Ruiz & Pav.	Culicidae	Wyeomyia (Wyeomyia) pertinans (Williston)	Leaf rosette	Saint Vincent and the Grenadines	Charlotte, Soufriere MtS, trail to Crater Lake, 650m			Belkin and Heinemann 1976[51]
Bromeliaceae	Aechmea lingulata (L.) Baker	Culicidae	Wyeomyia (Wyeomyia) pertinans (Williston)	Leaf rosette	Barbados	St. Andrew, Belleplaine, Turners Hall Woods, 150m			Belkin and Heinemann 1976[51]
Bromeliaceae	Guzmania lingulata (L.) Mez	Culicidae	Wyeomyia (Wyeomyia) pertinans (Williston)	Leaf rosette	Grenada	St. Andrew, E side of Mont Saint Catherine, 600m			Belkin and Heinemann 1976[51]
Bromeliaceae	Vriesea Lindl.	Culicidae	Wyeomyia (Wyeomyia) pertinans (Williston)	Leaf rosette	Grenada	St. Andrew, E side of Mont Saint Catherine, 600m			Belkin and Heinemann 1976[51]
Bromeliaceae	Guzmania Ruiz & Pav.	Culicidae	Wyeomyia (Wyeomyia) pertinans (Williston)	Leaf rosette	Grenada	St. Andrew, Grand Etang, 550m			Belkin and Heinemann 1976[51]
Bromeliaceae	Vriesea Lindl.	Culicidae	Wyeomyia (Wyeomyia) pertinans (Williston)	Leaf rosette	Grenada	St. Andrew, Grand Etang, 550m			Belkin and Heinemann 1976[51]
Bromeliaceae	Vriesea Lindl.	Culicidae	Wyeomyia (Wyeomyia) pertinans (Williston)	Leaf rosette	Grenada	St. Andrew, Mont Quaqua, near trail to Fedons Camp from Grand Etang, 600m			Belkin and Heinemann 1976[51]
Bromeliaceae	Aechmea Ruiz & Pav.	Culicidae	Wyeomyia (Wyeomyia) pertinans (Williston)	Leaf rosette	Saint Vincent and the Grenadines	St. David, Chateaubelair, Fitz Hughs, 50m			Belkin and Heinemann 1976[51]
Bromeliaceae	Aechmea Ruiz & Pav.	Culicidae	Wyeomyia (Wyeomyia) pertinans (Williston)	Leaf rosette	Grenada	St. David, Providence, Windsor Forest, 300m			Belkin and Heinemann 1976[51]
Bromeliaceae	Aechmea Ruiz & Pav.	Culicidae	Wyeomyia (Wyeomyia) pertinans (Williston)	Leaf rosette	Saint Vincent and the Grenadines	St. George, Stubbs, Kings Hill, 100m			Belkin and Heinemann 1976[51]
Bromeliaceae	Aechmea Ruiz & Pav.	Culicidae	Wyeomyia (Wyeomyia) pertinans (Williston)	Leaf rosette	Grenada	St. Mark, Union, Industry Village, 30m			Belkin and Heinemann 1976[51]
Bromeliaceae	Aechmea Ruiz & Pav.	Culicidae	Wyeomyia (Wyeomyia) pertinans (Williston)	Leaf rosette	Saint Vincent and the Grenadines	St. Patrick, Barrouallie, Wallilabou, 50m			Belkin and Heinemann 1976[51]
Bromeliaceae	Aechmea Ruiz & Pav.	Culicidae	Wyeomyia (Wyeomyia) Theobald	Leaf rosette	Saint Vincent and the Grenadines	Charlotte, Mesopatamia, Petit Bonhomme, 400m			Belkin and Heinemann 1976[51]
Bromeliaceae	Vriesea Lindl.	Culicidae	Culex (Micraedes) bisulcatus (Coquillett)	Leaf rosette	Dominica	St. George, Laudat, Freshwater Lake, 750m			Belkin and Heinemann 1976[51]
Bromeliaceae	Glomeropitcairnia Mez	Culicidae	Wyeomyia (Wyeomyia) grayii Theobald	Leaf rosette	Dominica	St. George, Laudat, Freshwater Lake, 750m			Belkin and Heinemann 1976[51]
Bromeliaceae	Undetermined	Culicidae	Wyeomyia (Wyeomyia) grayii Theobald	Leaf rosette	Dominica	St. George, Laudat, Freshwater Lake, 750m			Belkin and Heinemann 1976[51]
Bromeliaceae	Undetermined	Corethrellidae	Corethrella Coquillett	Leaf rosette	France: Guadeloupe	Basse Terre, Petit-Bourg, Route des Deux Mamelles, "Camp Piollet", 400m			Belkin and Heinemann 1976[191]
Bromeliaceae	Undetermined	Corethrellidae	Corethrella Coquillett	Leaf rosette	France: Guadeloupe	Basse Terre, Petit-Bourg, Route des Deux Mamelles, "Cascade aux Ecrevisses", 400m			Belkin and Heinemann 1976[191]
Bromeliaceae	Undetermined	Corethrellidae	Corethrella Coquillett	Leaf rosette	France: Guadeloupe	Basse Terre, Petit-Bourg, Route des Deux Mamelles, 500m			Belkin and Heinemann 1976[191]
Bromeliaceae	Undetermined	Corethrellidae	Corethrella Coquillett	Leaf rosette	France: Guadeloupe	Basse Terre, Petit-Bourg, Route des Deux Mamelles, Morne a Louis, 500m			Belkin and Heinemann 1976[191]
Bromeliaceae	Undetermined	Corethrellidae	Corethrella Coquillett	Leaf rosette	France: Guadeloupe	Basse Terre, St. Claude, Bains Jaunes, 900m			Belkin and Heinemann 1976[191]
Heliconiaceae	Heliconia L.	Corethrellidae	Corethrella Coquillett	Leaf axil	France: Guadeloupe	Basse Terre, Ste. Rose, Sofaia, 300m			Belkin and Heinemann 1976[191]
Bromeliaceae	Undetermined	Corethrellidae	Corethrella Coquillett	Leaf rosette	France: Martinique	Fort de France, ravine above Colson, 600m			Belkin and Heinemann 1976[191]
Bromeliaceae	Tillandsia L.	Corethrellidae	Corethrella Coquillett	Leaf rosette	France: Guadeloupe	Grande Terre, Abymes, Riviere Salee, Raizet, near sea level			Belkin and Heinemann 1976[191]
Bromeliaceae	Undetermined	Corethrellidae	Corethrella Coquillett	Leaf rosette	France: Guadeloupe	Grande Terre, Petit Canal, low part of town, near sea level			Belkin and Heinemann 1976[191]
Heliconiaceae	Heliconia L.	Culicidae	Aedes (Howardina) busckii (Coquillett)	Bract	France: Guadeloupe	Basse Terre, Capesterre, Routhiers, 200m			Belkin and Heinemann 1976[191]
Heliconiaceae	Heliconia L.	Culicidae	Aedes (Howardina) busckii (Coquillett)	Leaf axil	France: Guadeloupe	Basse Terre, Petit Bourg, Duclos, 150m			Belkin and Heinemann 1976[191]
Heliconiaceae	Heliconia L.	Culicidae	Aedes (Howardina) busckii (Coquillett)	Leaf axil	France: Guadeloupe	Basse Terre, Petit Bourg, Route des Deux Mamelles, "Camp Piollet", 400m			Belkin and Heinemann 1976[191]
Heliconiaceae	Heliconia L.	Culicidae	Aedes (Howardina) busckii (Coquillett)	Bract	France: Guadeloupe	Basse Terre, Petit Bourg, Route des Deux Mamelles, 500m			Belkin and Heinemann 1976[191]
Bromeliaceae	Undetermined	Culicidae	Aedes (Howardina) busckii (Coquillett)	Leaf rosette	France: Guadeloupe	Basse Terre, Petit-Bourg, Route des Deux, "Camp Piollet", 400m			Belkin and Heinemann 1976[191]
Heliconiaceae	Heliconia bihai (L.) L.	Culicidae	Aedes (Howardina) busckii (Coquillett)	Bract	France: Guadeloupe	Basse Terre, St. Claude, Bains Jaunes, 900m			Belkin and Heinemann 1976[191]
Heliconiaceae	Heliconia L.	Culicidae	Aedes (Howardina) busckii (Coquillett)	Bract	France: Guadeloupe	Basse Terre, St. Claude, Bains Jaunes, 900m			Belkin and Heinemann 1976[191]
Heliconiaceae	Heliconia L.	Culicidae	Aedes (Howardina) busckii (Coquillett)	Bract	France: Guadeloupe	Basse Terre, Ste. Rose, Sofaia, 300m			Belkin and Heinemann 1976[191]
Heliconiaceae	Heliconia L.	Culicidae	Aedes (Howardina) busckii (Coquillett)	Leaf axil	France: Guadeloupe	Basse Terre, Ste. Rose, Sofaia, 300m			Belkin and Heinemann 1976[191]
Bromeliaceae	Undetermined	Culicidae	Aedes (Howardina) busckii (Coquillett)	Leaf rosette	France: Martinique	Fort de France, Colson, 600m			Belkin and Heinemann 1976[191]
Heliconiaceae	Heliconia L.	Culicidae	Aedes (Howardina) busckii (Coquillett)	Bract	France: Martinique	Fort de France, La Donis, 500m			Belkin and Heinemann 1976[191]
Heliconiaceae	Heliconia L.	Culicidae	Aedes (Howardina) busckii (Coquillett)	Bract	France: Martinique	Fort de France, Route de la Trace at Colson, 600m			Belkin and Heinemann 1976[191]
Heliconiaceae	Heliconia L.	Culicidae	Aedes (Howardina) busckii (Coquillett)	Bract	France: Martinique	Fort de France, Route de la Trace at Riviere Blanche, 450m			Belkin and Heinemann 1976[191]
Bromeliaceae	Undetermined	Culicidae	Culex (Micraedes) bisulcatus (Coquillett)	Leaf rosette	France: Guadeloupe	Basse Terre, Petit-Bourg, Duclos, 150m			Belkin and Heinemann 1976[191]
Bromeliaceae	Guzmania Ruiz & Pav.	Culicidae	Culex (Micraedes) bisulcatus (Coquillett)	Leaf rosette	France: Guadeloupe	Basse Terre, Petit-Bourg, Route des Deux Mamelles, 500m			Belkin and Heinemann 1976[191]
Bromeliaceae	Undetermined	Culicidae	Culex (Micraedes) bisulcatus (Coquillett)	Leaf rosette	France: Guadeloupe	Basse Terre, Petit-Bourg, Route des Deux Mamelles, 500m			Belkin and Heinemann 1976[191]
Bromeliaceae	Undetermined	Culicidae	Culex (Micraedes) bisulcatus (Coquillett)	Leaf rosette	France: Guadeloupe	Basse Terre, Petit-Bourg, Route des Deux Mamelles, Bras David Riviere, 200m			Belkin and Heinemann 1976[191]
Bromeliaceae	Undetermined	Culicidae	Culex (Micraedes) bisulcatus (Coquillett)	Leaf rosette	France: Guadeloupe	Basse Terre, Petit-Bourg, Route des Deux Mamelles, Morne a Louis, 500m			Belkin and Heinemann 1976[191]
Bromeliaceae	Undetermined	Culicidae	Culex (Micraedes) bisulcatus (Coquillett)	Leaf rosette	France: Guadeloupe	Basse Terre, Petit-Bourg, Route des Deux Mamelles, Scout Camp, 500m			Belkin and Heinemann 1976[191]
Bromeliaceae	Undetermined	Culicidae	Culex (Micraedes) bisulcatus (Coquillett)	Leaf rosette	France: Guadeloupe	Basse Terre, St. Claude, Bains Jaunes, 900m			Belkin and Heinemann 1976[191]
Bromeliaceae	Undetermined	Culicidae	Culex (Micraedes) bisulcatus (Coquillett)	Leaf rosette	France: Guadeloupe	Basse Terre, St. Claude, Route de Traversee,km 4.6, 220m			Belkin and Heinemann 1976[191]
Bromeliaceae	Undetermined	Culicidae	Culex (Micraedes) bisulcatus (Coquillett)	Leaf rosette	France: Guadeloupe	Basse Terre, St. Claude, Route de Traversee,km 6, 300m			Belkin and Heinemann 1976[191]
Bromeliaceae	Undetermined	Culicidae	Culex (Micraedes) bisulcatus (Coquillett)	Leaf rosette	France: Guadeloupe	Basse Terre, St. Claude, Route de Traversee,km 7, 400m			Belkin and Heinemann 1976[191]
Bromeliaceae	Guzmania Ruiz & Pav.	Culicidae	Culex (Micraedes) bisulcatus (Coquillett)	Leaf rosette	France: Guadeloupe	Basse Terre, Ste. Rose, Sofaia, 300m			Belkin and Heinemann 1976[191]
Heliconiaceae	Heliconia L.	Culicidae	Culex (Micraedes) bisulcatus (Coquillett)	Leaf axil	France: Guadeloupe	Basse Terre, Ste. Rose, Sofaia, 300m			Belkin and Heinemann 1976[191]
Bromeliaceae	Undetermined	Culicidae	Culex (Micraedes) bisulcatus (Coquillett)	Leaf rosette	France: Guadeloupe	Basse Terre, Ste. Rose, Sofaia, 300m			Belkin and Heinemann 1976[191]
Bromeliaceae	Undetermined	Culicidae	Culex (Micraedes) bisulcatus (Coquillett)	Leaf rosette	France: Guadeloupe	Basse Terre, Vieuz Habitants, 300m			Belkin and Heinemann 1976[191]
Bromeliaceae	Undetermined	Culicidae	Culex (Micraedes) bisulcatus (Coquillett)	Leaf rosette	France: Martinique	Fond St. Denis, Plateau Boucher, 850m			Belkin and Heinemann 1976[191]
Heliconiaceae	Undetermined	Culicidae	Culex (Micraedes) bisulcatus (Coquillett)	Leaf rosette	France: Martinique	Fond St. Denis, Plateau Boucher, 850m			Belkin and Heinemann 1976[191]
Bromeliaceae	Undetermined	Culicidae	Culex (Micraedes) bisulcatus (Coquillett)	Leaf rosette	France: Guadeloupe	Fond St. Denis, Route de las Trace at Plateau Boucher, 850m			Belkin and Heinemann 1976[191]
Bromeliaceae	Undetermined	Culicidae	Culex (Micraedes) bisulcatus (Coquillett)	Leaf rosette	France: Martinique	Fort de France, Colson, 600m			Belkin and Heinemann 1976[191]
Heliconiaceae	Heliconia L.	Culicidae	Culex (Micraedes) bisulcatus (Coquillett)	Bract	France: Martinique	Fort de France, La Medaille, 550m			Belkin and Heinemann 1976[191]
Bromeliaceae	Undetermined	Culicidae	Culex (Micraedes) bisulcatus (Coquillett)	Leaf rosette	France: Martinique	Fort de France, La Medaille, 550m			Belkin and Heinemann 1976[191]
Bromeliaceae	Undetermined	Culicidae	Culex (Micraedes) bisulcatus (Coquillett)	Leaf rosette	France: Martinique	Fort de France, ravine above Colson, 600m			Belkin and Heinemann 1976[191]
Bromeliaceae	Undetermined	Culicidae	Culex (Micraedes) bisulcatus (Coquillett)	Leaf rosette	France: Martinique	Fort de France, Route de la Trace, 600m			Belkin and Heinemann 1976[191]
Bromeliaceae	Tillandsia L.	Culicidae	Culex (Micraedes) bisulcatus (Coquillett)	Leaf rosette	France: Guadeloupe	Grande Terre, Abymes, "Grand Camp", near sea level			Belkin and Heinemann 1976[191]
Bromeliaceae	Undetermined	Culicidae	Culex (Micraedes) bisulcatus (Coquillett)	Leaf rosette	France: Guadeloupe	Grande Terre, Abymes, "Terrasson", 10m			Belkin and Heinemann 1976[191]
Bromeliaceae	Undetermined	Culicidae	Culex (Micraedes) bisulcatus (Coquillett)	Leaf rosette	France: Guadeloupe	Grande Terre, Abymes, Raizet			Belkin and Heinemann 1976[191]
Bromeliaceae	Tillandsia foliosa M.Martens & Galeotti	Culicidae	Culex (Micraedes) bisulcatus (Coquillett)	Leaf rosette	France: Guadeloupe	Grande Terre, Abymes, Raizet, near sea level			Belkin and Heinemann 1976[191]
Bromeliaceae	Tillandsia foliosa M.Martens & Galeotti	Culicidae	Culex (Micraedes) bisulcatus (Coquillett)	Leaf rosette	France: Guadeloupe	Grande Terre, Abymes, Raizet, near sea level			Belkin and Heinemann 1976[191]
Bromeliaceae	Tillandsia L.	Culicidae	Culex (Micraedes) bisulcatus (Coquillett)	Leaf rosette	France: Guadeloupe	Grande Terre, Abymes, Raizet, near sea level			Belkin and Heinemann 1976[191]
Bromeliaceae	Tillandsia polystachia (L.) L.	Culicidae	Culex (Micraedes) bisulcatus (Coquillett)	Leaf rosette	France: Guadeloupe	Grande Terre, Abymes, Raizet, near sea level			Belkin and Heinemann 1976[191]
Bromeliaceae	Undetermined	Culicidae	Culex (Micraedes) bisulcatus (Coquillett)	Leaf rosette	France: Guadeloupe	Grande Terre, Abymes, Raizet, near sea level			Belkin and Heinemann 1976[191]
Bromeliaceae	Tillandsia L.	Culicidae	Culex (Micraedes) bisulcatus (Coquillett)	Leaf rosette	France: Guadeloupe	Grande Terre, Abymes, Riviere Salee, "Grand Camp", near sea level			Belkin and Heinemann 1976[191]
Bromeliaceae	Tillandsia L.	Culicidae	Culex (Micraedes) bisulcatus (Coquillett)	Leaf rosette	France: Guadeloupe	Grande Terre, Abymes, Riviere Salee, Raizet, near sea level			Belkin and Heinemann 1976[191]
Bromeliaceae	Undetermined	Culicidae	Culex (Micraedes) bisulcatus (Coquillett)	Leaf rosette	France: Guadeloupe	Grande Terre, Dubisquet, Morne-a-l'Eau, 50m			Belkin and Heinemann 1976[191]
Bromeliaceae	Undetermined	Culicidae	Culex (Micraedes) bisulcatus (Coquillett)	Leaf rosette	France: Guadeloupe	Grande Terre, Petit Canal, low part of town, near sea level			Belkin and Heinemann 1976[191]
Heliconiaceae	Heliconia L.	Culicidae	Isostomyia perturbans (Williston)	Leaf axil	France: Guadeloupe	Basse Terre, Petit Bourg, Route des Deux Mamelles, "Camp Piollet", 400m			Belkin and Heinemann 1976[191]
Heliconiaceae	Heliconia L.	Culicidae	Isostomyia perturbans (Williston)	Leaf axil	France: Guadeloupe	Basse Terre, Petit Bourg, Route des Deux Mamelles, 500m			Belkin and Heinemann 1976[191]
Heliconiaceae	Heliconia L.	Culicidae	Isostomyia perturbans (Williston)	Leaf axil	France: Guadeloupe	Basse Terre, Petit Bourg, Route des Deux Mamelles, Bras David Riviere, 200m			Belkin and Heinemann 1976[191]
Heliconiaceae	Heliconia L.	Culicidae	Isostomyia perturbans (Williston)	Leaf axil	France: Guadeloupe	Basse Terre, Petit-Bourg, Route des Deux Mamelles, "Cascade aux Ecrevisses", 400m			Belkin and Heinemann 1976[191]
Heliconiaceae	Heliconia L.	Culicidae	Isostomyia perturbans (Williston)	Bract	France: Guadeloupe	Basse Terre, Ste. Rose, Sofaia, 300m			Belkin and Heinemann 1976[191]
Heliconiaceae	Heliconia L.	Culicidae	Isostomyia perturbans (Williston)	Bract	France: Martinique	Fort de France, La Donis, 500m			Belkin and Heinemann 1976[191]
Bromeliaceae	Tillandsia foliosa M.Martens & Galeotti	Culicidae	Isostomyia perturbans (Williston)	Leaf rosette	France: Guadeloupe	Grande Terre, Abymes, Raizet, near sea level			Belkin and Heinemann 1976[191]
Bromeliaceae	Tillandsia polystachia (L.) L.	Culicidae	Isostomyia perturbans (Williston)	Leaf rosette	France: Guadeloupe	Grande Terre, Abymes, Raizet, near sea level			Belkin and Heinemann 1976[191]
Heliconiaceae	Heliconia L.	Culicidae	Isostomyia perturbans (Williston)	Bract	France: Martinique	Le Morne Vert, 350m			Belkin and Heinemann 1976[191]
Bromeliaceae	Undetermined	Culicidae	Toxorhynchites (Lynchiella) guadeloupensis (Dyar & Knab)	Leaf rosette	France: Guadeloupe	Basse Terre, Petit-Bourg, Route des Deux Mamelles, "Riviere Quiock", 500m			Belkin and Heinemann 1976[191]
Bromeliaceae	Undetermined	Culicidae	Toxorhynchites (Lynchiella) guadeloupensis (Dyar & Knab)	Leaf rosette	France: Guadeloupe	Basse Terre, Petit-Bourg, Route des Deux Mamelles, 200m			Belkin and Heinemann 1976[191]
Bromeliaceae	Undetermined	Culicidae	Toxorhynchites (Lynchiella) guadeloupensis (Dyar & Knab)	Leaf rosette	France: Guadeloupe	Basse Terre, Petit-Bourg, Route des Deux Mamelles, Bras David Riviere, 200m			Belkin and Heinemann 1976[191]
Bromeliaceae	Undetermined	Culicidae	Toxorhynchites (Lynchiella) guadeloupensis (Dyar & Knab)	Leaf rosette	France: Guadeloupe	Basse Terre, St. Claude, Bains Jaunes, 900m			Belkin and Heinemann 1976[191]
Bromeliaceae	Undetermined	Culicidae	Wyeomyia (Wyeomyia) grayii Theobald	Leaf rosette	France: Guadeloupe	Basse Terre, Petit-Bourg, Route des Deux Mamelles, "Cascade aux Ecrevisses", 400m			Belkin and Heinemann 1976[191]
Bromeliaceae	Guzmania Ruiz & Pav.	Culicidae	Wyeomyia (Wyeomyia) grayii Theobald	Leaf rosette	France: Guadeloupe	Basse Terre, Petit-Bourg, Route des Deux Mamelles, 500m			Belkin and Heinemann 1976[191]
Bromeliaceae	Undetermined	Culicidae	Wyeomyia (Wyeomyia) grayii Theobald	Leaf rosette	France: Guadeloupe	Basse Terre, Petit-Bourg, Route des Deux Mamelles, Scout Camp, 500m			Belkin and Heinemann 1976[191]
Bromeliaceae	Undetermined	Culicidae	Wyeomyia (Wyeomyia) grayii Theobald	Leaf rosette	France: Guadeloupe	Basse Terre, St. Claude, Route de Traversee,km 4.6, 220m			Belkin and Heinemann 1976[191]
Bromeliaceae	Undetermined	Culicidae	Wyeomyia (Wyeomyia) grayii Theobald	Leaf rosette	France: Guadeloupe	Basse Terre, St. Claude, Route de Traversee,km 6, 300m			Belkin and Heinemann 1976[191]
Bromeliaceae	Undetermined	Culicidae	Wyeomyia (Wyeomyia) grayii Theobald	Leaf rosette	France: Martinique	Fort de France, Colson, 600m			Belkin and Heinemann 1976[191]
Bromeliaceae	Undetermined	Culicidae	Wyeomyia (Wyeomyia) grayii Theobald	Leaf rosette	France: Martinique	Fort de France, ravine above Colson, 600m			Belkin and Heinemann 1976[191]
Bromeliaceae	Undetermined	Culicidae	Wyeomyia (Wyeomyia) grayii Theobald	Leaf rosette	France: Martinique	Fort de France, Route de la Trace, 600m			Belkin and Heinemann 1976[191]
Bromeliaceae	Undetermined	Culicidae	Wyeomyia (Wyeomyia) grayii Theobald	Leaf rosette	France: Guadeloupe	Grande Terre, Abymes, Raizet			Belkin and Heinemann 1976[191]
Bromeliaceae	Tillandsia foliosa M.Martens & Galeotti	Culicidae	Wyeomyia (Wyeomyia) grayii Theobald	Leaf rosette	France: Guadeloupe	Grande Terre, Abymes, Raizet, near sea level			Belkin and Heinemann 1976[191]
Bromeliaceae	Tillandsia L.	Culicidae	Wyeomyia (Wyeomyia) grayii Theobald	Leaf rosette	France: Guadeloupe	Grande Terre, Abymes, Raizet, near sea level			Belkin and Heinemann 1976[191]
Bromeliaceae	Tillandsia polystachia (L.) L.	Culicidae	Wyeomyia (Wyeomyia) grayii Theobald	Leaf rosette	France: Guadeloupe	Grande Terre, Abymes, Raizet, near sea level			Belkin and Heinemann 1976[191]
Bromeliaceae	Undetermined	Culicidae	Wyeomyia (Wyeomyia) grayii Theobald	Leaf rosette	France: Guadeloupe	Grande Terre, Abymes, Raizet, near sea level			Belkin and Heinemann 1976[191]
Bromeliaceae	Tillandsia L.	Culicidae	Wyeomyia (Wyeomyia) grayii Theobald	Leaf rosette	France: Guadeloupe	Grande Terre, Abymes, Riviere Salee, "Grand Camp", near sea level			Belkin and Heinemann 1976[191]
Bromeliaceae	Tillandsia L.	Culicidae	Wyeomyia (Wyeomyia) grayii Theobald	Leaf rosette	France: Guadeloupe	Grande Terre, Abymes, Riviere Salee, Raizet, near sea level			Belkin and Heinemann 1976[191]
Bromeliaceae	Undetermined	Culicidae	Aedes (Howardina) aurites (Theobald)	Leaf rosette	Jamaica	St. Andrew Parish, Kingston, Newcastle, by "Refuge" house, 1200m			Belkin et al. 1970[192]
Bromeliaceae	Undetermined	Culicidae	Aedes (Howardina) aurites (Theobald)	Leaf rosette	Jamaica	St. Andrew Parish, Kingston, Newcastle, Hardwar Gap, 1160m			Belkin et al. 1970[192]
Bromeliaceae	Undetermined	Culicidae	Aedes (Howardina) aurites (Theobald)	Leaf rosette	Jamaica	St. Andrew Parish, Kingston, Newcastle, track to Catherine's Peak, 1220m			Belkin et al. 1970[192]
Bromeliaceae	Undetermined	Culicidae	Aedes (Howardina) aurites (Theobald)	Leaf rosette	Jamaica	St. Andrew Parish, Kingston, Newcastle, track to Catherine's Peak, 1250m			Belkin et al. 1970[192]
Bromeliaceae	Undetermined	Culicidae	Aedes (Howardina) aurites (Theobald)	Leaf rosette	Jamaica	St. Andrew Parish, Kingston, Newcastle, track to Catherine's Peak, 1270m			Belkin et al. 1970[192]
Bromeliaceae	Undetermined	Culicidae	Aedes (Howardina) aurites (Theobald)	Leaf rosette	Jamaica	St. Andrew Parish, Kingston, Newcastle, track to Catherine's Peak, 1310m			Belkin et al. 1970[192]
Bromeliaceae	Undetermined	Culicidae	Aedes (Howardina) aurites (Theobald)	Leaf rosette	Jamaica	St. Andrew Parish, Kingston, Newcastle, Ulster Road, 1100m			Belkin et al. 1970[192]
Bromeliaceae	Undetermined	Culicidae	Aedes (Howardina) grabhami Berlin	Leaf rosette	Jamaica	Clarendon Parish, Spaldings, Balcarres, 915m			Belkin et al. 1970[192]
Bromeliaceae	Undetermined	Culicidae	Aedes (Howardina) grabhami Berlin	Leaf rosette	Jamaica	Hanover Parish, Montego Bay, Lethe, roadside, 76m			Belkin et al. 1970[192]
Bromeliaceae	Undetermined	Culicidae	Aedes (Howardina) grabhami Berlin	Leaf rosette	Jamaica	Manchester Parish, Melrose Hill, 3 miles from Porus, 305m			Belkin et al. 1970[192]
Bromeliaceae	Undetermined	Culicidae	Aedes (Howardina) grabhami Berlin	Leaf rosette	Jamaica	Manchester Parish, Melrose Hill, 4 miles from Porus on road to Mandeville, 280m			Belkin et al. 1970[192]
Bromeliaceae	Undetermined	Culicidae	Aedes (Howardina) grabhami Berlin	Leaf rosette	Jamaica	Manchester Parish, Melrose Hill, 4.5 miles from Porus on road to Mandeville, 280m			Belkin et al. 1970[192]
Bromeliaceae	Undetermined	Culicidae	Aedes (Howardina) grabhami Berlin	Leaf rosette	Jamaica	Manchester Parish, Melrose Hill, along road 3.5 miles from Porus, 305m			Belkin et al. 1970[192]
Bromeliaceae	Undetermined	Culicidae	Aedes (Howardina) grabhami Berlin	Leaf rosette	Jamaica	Manchester Parish, Porus, Hope Farm, 305m			Belkin et al. 1970[192]
Bromeliaceae	Undetermined	Culicidae	Aedes (Howardina) grabhami Berlin	Leaf rosette	Jamaica	Manchester Parish, Porus, Hope Farm, on Porus-Mandeville Road, 330m			Belkin et al. 1970[192]
Bromeliaceae	Hohenbergia Schult. & Schult.f.	Culicidae	Aedes (Howardina) grabhami Berlin	Leaf rosette	Jamaica	Portland Parish, Port Antonio, Kemnay-Sherwood Forest, on road from Fairy Hill to Nonesuch, 250m			Belkin et al. 1970[192]
Bromeliaceae	Hohenbergia Schult. & Schult.f.	Culicidae	Aedes (Howardina) grabhami Berlin	Leaf rosette	Jamaica	Portland Parish, Port Antonio, Sherwood forest, along road to Nonesuch, 250m			Belkin et al. 1970[192]
Bromeliaceae	Hohenbergia Schult. & Schult.f.	Culicidae	Aedes (Howardina) grabhami Berlin	Leaf rosette	Jamaica	St. Andrew Parish, Kingston, Hermitage Dam Road, 450m			Belkin et al. 1970[192]
Bromeliaceae	Undetermined	Culicidae	Aedes (Howardina) grabhami Berlin	Leaf rosette	Jamaica	St. Andrew Parish, Kingston, Hermitage Dam Road, 450m			Belkin et al. 1970[192]
Bromeliaceae	Hohenbergia Schult. & Schult.f.	Culicidae	Aedes (Howardina) grabhami Berlin	Leaf rosette	Jamaica	St. Andrew Parish, Kingston, Hermitage Dam Road, 480m			Belkin et al. 1970[192]
Bromeliaceae	Undetermined	Culicidae	Aedes (Howardina) grabhami Berlin	Leaf rosette	Jamaica	St. Andrew Parish, Kingston, Newcastle, 14-15 miles on road from Kingston, 760m			Belkin et al. 1970[192]
Bromeliaceae	Undetermined	Culicidae	Aedes (Howardina) grabhami Berlin	Leaf rosette	Jamaica	St. Ann Parish, Moneague, 1 mile south of Moneague, roadside of Kingston Road, 380m			Belkin et al. 1970[192]
Bromeliaceae	Undetermined	Culicidae	Aedes (Howardina) grabhami Berlin	Leaf rosette	Jamaica	St. Ann Parish, Moneague, 2 miles south of Unity Valley, 450m			Belkin et al. 1970[192]
Bromeliaceae	Undetermined	Culicidae	Aedes (Howardina) grabhami Berlin	Leaf rosette	Jamaica	St. Ann Parish, Moneague, 2 miles south on Spanish Town Road near Unity Farm, 380m			Belkin et al. 1970[192]
Bromeliaceae	Undetermined	Culicidae	Aedes (Howardina) grabhami Berlin	Leaf rosette	Jamaica	St. Ann Parish, Moneague, bend near milestone 29 on Spanish Town to Moneague Road, 530m			Belkin et al. 1970[192]
Bromeliaceae	Undetermined	Culicidae	Aedes (Howardina) grabhami Berlin	Leaf rosette	Jamaica	St. Ann Parish, Moneague, Faiths Pen in school yard, 530m			Belkin et al. 1970[192]
Bromeliaceae	Undetermined	Culicidae	Aedes (Howardina) grabhami Berlin	Leaf rosette	Jamaica	St. Ann Parish, Moneague, milestones 30-31 on Spanish Town Road, 500m			Belkin et al. 1970[192]
Bromeliaceae	Undetermined	Culicidae	Aedes (Howardina) grabhami Berlin	Leaf rosette	Jamaica	St. Ann Parish, Moneague, roadside, Ewarton-Moneague Road, Mt. Diablo, 450m			Belkin et al. 1970[192]
Bromeliaceae	Aechmea paniculigera (Swartz) Grisebach	Culicidae	Aedes (Howardina) grabhami Berlin	Leaf rosette	Jamaica	St. Ann Parish, Moneague, track leading south into Unity Valley, 1.5 miles south of Moneague, 380m			Belkin et al. 1970[192]
Bromeliaceae	Undetermined	Culicidae	Aedes (Howardina) grabhami Berlin	Leaf rosette	Jamaica	St. Ann Parish, Moneague, Unity Valley, 450m			Belkin et al. 1970[192]
Bromeliaceae	Undetermined	Culicidae	Aedes (Howardina) grabhami Berlin	Leaf rosette	Jamaica	St. Ann Parish, on Spanish Town-Moneague Road near Unity Valley, 380m			Belkin et al. 1970[192]
Bromeliaceae	Undetermined	Culicidae	Aedes (Howardina) grabhami Berlin	Leaf rosette	Jamaica	St. Ann Parish, road from Unity Valley to Hollymount, 600m			Belkin et al. 1970[192]
Bromeliaceae	Undetermined	Culicidae	Aedes (Howardina) grabhami Berlin	Leaf rosette	Jamaica	St. James Parish, Montego Bay, 1 mile south of Reading, by railroad, 150m			Belkin et al. 1970[192]
Bromeliaceae	Undetermined	Culicidae	Aedes (Howardina) grabhami Berlin	Leaf rosette	Jamaica	St. James Parish, Montego Bay, Reading, roadside near Five mile, 30m			Belkin et al. 1970[192]
Bromeliaceae	Undetermined	Culicidae	Aedes (Howardina) grabhami Berlin	Leaf rosette	Jamaica	St. Mary Parish, Annotto Bay, Broadgate along road, 300m			Belkin et al. 1970[192]
Bromeliaceae	Undetermined	Culicidae	Aedes (Howardina) grabhami Berlin	Leaf rosette	Jamaica	St. Thomas Parish, Yallahs, road to Windsor Forest, 180m			Belkin et al. 1970[192]
Bromeliaceae	Undetermined	Culicidae	Aedes (Howardina) grabhami Berlin	Leaf rosette	Jamaica	St. Thomas Parish, Yallahs, road to Windsor Forest, 200m			Belkin et al. 1970[192]
Bromeliaceae	Undetermined	Culicidae	Aedes (Howardina) grabhami Berlin	Leaf rosette	Jamaica	St. Thomas Parish, Yallahs, road to Windsor Forest, 225m			Belkin et al. 1970[192]
Bromeliaceae	Undetermined	Culicidae	Aedes (Howardina) grabhami Berlin	Leaf rosette	Jamaica	St. Thomas, Morant Bay, Leith Hall, edge of canefiled, 10m			Belkin et al. 1970[192]
Bromeliaceae	Undetermined	Culicidae	Aedes (Howardina) inaequalis (Grabham)	Leaf rosette	Jamaica	Westmoreland Parish, Leamington, New Roads			Belkin et al. 1970[192]
Bromeliaceae	Undetermined	Culicidae	Aedes (Howardina) stenei Thompson	Leaf rosette	Jamaica	Hanover Parish, Montego Bay, Lethe, roadside, 76m			Belkin et al. 1970[192]
Bromeliaceae	Undetermined	Culicidae	Aedes (Howardina) stenei Thompson	Leaf rosette	Jamaica	Manchester Parish, Melrose Hill, 3 miles from Porus, 305m			Belkin et al. 1970[192]
Bromeliaceae	Undetermined	Culicidae	Aedes (Howardina) stenei Thompson	Leaf rosette	Jamaica	Manchester Parish, Melrose Hill, 4 miles from Porus on road to Mandeville, 280m			Belkin et al. 1970[192]
Bromeliaceae	Undetermined	Culicidae	Aedes (Howardina) stenei Thompson	Leaf rosette	Jamaica	Manchester Parish, Melrose Hill, 4.5 miles from Porus on road to Mandeville, 280m			Belkin et al. 1970[192]
Bromeliaceae	Undetermined	Culicidae	Aedes (Howardina) stenei Thompson	Leaf rosette	Jamaica	Manchester Parish, Melrose Hill, along road 3.5 miles from Porus, 320m			Belkin et al. 1970[192]
Bromeliaceae	Undetermined	Culicidae	Aedes (Howardina) stenei Thompson	Leaf rosette	Jamaica	Manchester Parish, Porus, Hope Farm, 280m			Belkin et al. 1970[192]
Bromeliaceae	Undetermined	Culicidae	Aedes (Howardina) stenei Thompson	Leaf rosette	Jamaica	Manchester Parish, Porus, Hope Farm, 305m			Belkin et al. 1970[192]
Bromeliaceae	Undetermined	Culicidae	Aedes (Howardina) stenei Thompson	Leaf rosette	Jamaica	Manchester Parish, Porus, Hope Farm, on Porus-Mandeville Road, 330m			Belkin et al. 1970[192]
Bromeliaceae	Hohenbergia Schult. & Schult.f.	Culicidae	Aedes (Howardina) stenei Thompson	Leaf rosette	Jamaica	Portland Parish, Port Antonio, Kemnay-Sherwood Forest, on road from Fairy Hill to Nonesuch, 250m			Belkin et al. 1970[192]
Bromeliaceae	Hohenbergia Schult. & Schult.f.	Culicidae	Aedes (Howardina) stenei Thompson	Leaf rosette	Jamaica	Portland Parish, Port Antonio, Sherwood forest, along road to Nonesuch, 250m			Belkin et al. 1970[192]
Bromeliaceae	Undetermined	Culicidae	Aedes (Howardina) stenei Thompson	Leaf rosette	Jamaica	St. Andrew Parish, Kingston, Hermitage Dam Road near Mint Spring, 450m			Belkin et al. 1970[192]
Bromeliaceae	Hohenbergia Schult. & Schult.f.	Culicidae	Aedes (Howardina) stenei Thompson	Leaf rosette	Jamaica	St. Andrew Parish, Kingston, Hermitage Dam Road, 450m			Belkin et al. 1970[192]
Bromeliaceae	Undetermined	Culicidae	Aedes (Howardina) stenei Thompson	Leaf rosette	Jamaica	St. Andrew Parish, Kingston, Hermitage Dam Road, 450m			Belkin et al. 1970[192]
Bromeliaceae	Hohenbergia Schult. & Schult.f.	Culicidae	Aedes (Howardina) stenei Thompson	Leaf rosette	Jamaica	St. Andrew Parish, Kingston, Hermitage Dam Road, 480m			Belkin et al. 1970[192]
Bromeliaceae	Undetermined	Culicidae	Aedes (Howardina) stenei Thompson	Leaf rosette	Jamaica	St. Andrew Parish, Kingston, Hermitage Dam Road, 480m			Belkin et al. 1970[192]
Bromeliaceae	Undetermined	Culicidae	Aedes (Howardina) stenei Thompson	Leaf rosette	Jamaica	St. Andrew Parish, Kingston, Newcastle, 14-15 miles on road from Kingston, 760m			Belkin et al. 1970[192]
Bromeliaceae	Undetermined	Culicidae	Aedes (Howardina) stenei Thompson	Leaf rosette	Jamaica	St. Andrew Parish, Kingston, Redhills, Mt. Salis, .5 miles west of postal agency, 450m			Belkin et al. 1970[192]
Bromeliaceae	Undetermined	Culicidae	Aedes (Howardina) stenei Thompson	Leaf rosette	Jamaica	St. Andrew Parish, Kingston, Temple Hall, 150m			Belkin et al. 1970[192]
Bromeliaceae	Undetermined	Culicidae	Aedes (Howardina) stenei Thompson	Leaf rosette	Jamaica	St. Ann Parish, Moneague, 1 mile south of Moneague, roadside of Kingston Road, 380m			Belkin et al. 1970[192]
Bromeliaceae	Undetermined	Culicidae	Aedes (Howardina) stenei Thompson	Leaf rosette	Jamaica	St. Ann Parish, Moneague, 2 miles south of Unity Valley, 450m			Belkin et al. 1970[192]
Bromeliaceae	Undetermined	Culicidae	Aedes (Howardina) stenei Thompson	Leaf rosette	Jamaica	St. Ann Parish, Moneague, 2 miles south on Spanish Town Road near Unity Farm, 380m			Belkin et al. 1970[192]
Bromeliaceae	Undetermined	Culicidae	Aedes (Howardina) stenei Thompson	Leaf rosette	Jamaica	St. Ann Parish, Moneague, bend near milestone 29 on Spanish Town to Moneague Road, 530m			Belkin et al. 1970[192]
Bromeliaceae	Undetermined	Culicidae	Aedes (Howardina) stenei Thompson	Leaf rosette	Jamaica	St. Ann Parish, Moneague, Faiths Pen in school yard, 530m			Belkin et al. 1970[192]
Bromeliaceae	Undetermined	Culicidae	Aedes (Howardina) stenei Thompson	Leaf rosette	Jamaica	St. Ann Parish, Moneague, milestones 30-31 on Spanish Town Road, 500m			Belkin et al. 1970[192]
Bromeliaceae	Undetermined	Culicidae	Aedes (Howardina) stenei Thompson	Leaf rosette	Jamaica	St. Ann Parish, Moneague, roadside, Ewarton-Moneague Road, Mt. Diablo, 450m			Belkin et al. 1970[192]
Bromeliaceae	Aechmea paniculigera (Swartz) Grisebach	Culicidae	Aedes (Howardina) stenei Thompson	Leaf rosette	Jamaica	St. Ann Parish, Moneague, track leading south into Unity Valley, 1.5 miles south of Moneague, 380m			Belkin et al. 1970[192]
Bromeliaceae	Undetermined	Culicidae	Aedes (Howardina) stenei Thompson	Leaf rosette	Jamaica	St. Ann Parish, Moneague, Unity Valley, 450m			Belkin et al. 1970[192]
Bromeliaceae	Undetermined	Culicidae	Aedes (Howardina) stenei Thompson	Leaf rosette	Jamaica	St. Ann Parish, on Spanish Town-Moneague Road near Unity Valley, 380m			Belkin et al. 1970[192]
Bromeliaceae	Undetermined	Culicidae	Aedes (Howardina) stenei Thompson	Leaf rosette	Jamaica	St. Ann Parish, road from Unity Valley to Hollymount, 600m			Belkin et al. 1970[192]
Bromeliaceae	Undetermined	Culicidae	Aedes (Howardina) stenei Thompson	Leaf rosette	Jamaica	St. Ann Parish, road to Moneague from Spanish Town, 150m			Belkin et al. 1970[192]
Bromeliaceae	Undetermined	Culicidae	Aedes (Howardina) stenei Thompson	Leaf rosette	Jamaica	St. Catherine Parish, Bog Walk, Dove Hall, milestone 11 on Harkers Hall Road, bank of Rio Pedro, 150m			Belkin et al. 1970[192]
Bromeliaceae	Undetermined	Culicidae	Aedes (Howardina) stenei Thompson	Leaf rosette	Jamaica	St. Elizabeth Parish, Maggotty, small pond on right of road, .5 miles south of town, 150m			Belkin et al. 1970[192]
Bromeliaceae	Undetermined	Culicidae	Aedes (Howardina) stenei Thompson	Leaf rosette	Jamaica	St. James Parish, Montego Bay, 1 mile south of Reading, by railroad, 150m			Belkin et al. 1970[192]
Bromeliaceae	Undetermined	Culicidae	Aedes (Howardina) stenei Thompson	Leaf rosette	Jamaica	St. James Parish, Montego Bay, Reading, roadside near Five mile, 30m			Belkin et al. 1970[192]
Bromeliaceae	Undetermined	Culicidae	Aedes (Howardina) stenei Thompson	Leaf rosette	Jamaica	St. Mary Parish, Annotto Bay, Broadgate along road, 300m			Belkin et al. 1970[192]
Bromeliaceae	Hohenbergia Schult. & Schult.f.	Culicidae	Aedes (Howardina) stenei Thompson	Leaf rosette	Jamaica	St. Thomas Parish, Port Morant, bridge east of Port Moront on main road by spead limit sign, sea level			Belkin et al. 1970[192]
Bromeliaceae	Undetermined	Culicidae	Aedes (Howardina) stenei Thompson	Leaf rosette	Jamaica	St. Thomas Parish, Yallahs, road to Windsor Forest, 180m			Belkin et al. 1970[192]
Bromeliaceae	Undetermined	Culicidae	Aedes (Howardina) stenei Thompson	Leaf rosette	Jamaica	St. Thomas Parish, Yallahs, road to Windsor Forest, 200m			Belkin et al. 1970[192]
Bromeliaceae	Undetermined	Culicidae	Aedes (Howardina) stenei Thompson	Leaf rosette	Jamaica	St. Thomas Parish, Yallahs, road to Windsor Forest, 225m			Belkin et al. 1970[192]
Bromeliaceae	Undetermined	Culicidae	Aedes (Howardina) walkeri (Theobald)	Leaf rosette	Jamaica	Clarendon Parish, Spaldings, Balcarres, 915m			Belkin et al. 1970[192]
Bromeliaceae	Undetermined	Culicidae	Aedes (Howardina) walkeri (Theobald)	Leaf rosette	Jamaica	Hanover Parish, Montego Bay, Lethe, roadside, 76m			Belkin et al. 1970[192]
Bromeliaceae	Undetermined	Culicidae	Aedes (Howardina) walkeri (Theobald)	Leaf rosette	Jamaica	Manchester Parish, Mandeville, 600 m			Belkin et al. 1970[192]
Bromeliaceae	Undetermined	Culicidae	Aedes (Howardina) walkeri (Theobald)	Leaf rosette	Jamaica	Manchester Parish, Melrose Hill, 5 miles from Porus on road to Mandeville, 280m			Belkin et al. 1970[192]
Bromeliaceae	Undetermined	Culicidae	Aedes (Howardina) walkeri (Theobald)	Leaf rosette	Jamaica	Manchester Parish, Melrose Hill, along road 3.5 miles from Porus, 320m			Belkin et al. 1970[192]
Bromeliaceae	Undetermined	Culicidae	Aedes (Howardina) walkeri (Theobald)	Leaf rosette	Jamaica	Manchester Parish, Porus, 1 mile from Hope Farm, 335m			Belkin et al. 1970[192]
Bromeliaceae	Undetermined	Culicidae	Aedes (Howardina) walkeri (Theobald)	Leaf rosette	Jamaica	Manchester Parish, Porus, Hope Farm, 305m			Belkin et al. 1970[192]
Bromeliaceae	Undetermined	Culicidae	Aedes (Howardina) walkeri (Theobald)	Leaf rosette	Jamaica	Manchester Parish, Porus, Hope Farm, on Porus-Mandeville Road, 330m			Belkin et al. 1970[192]
Bromeliaceae	Undetermined	Culicidae	Aedes (Howardina) walkeri (Theobald)	Leaf rosette	Jamaica	Manchester Parish, Porus, Melrose Hill, milestone 41 on Porus-Mandeville Road, 280m			Belkin et al. 1970[192]
Bromeliaceae	Undetermined	Culicidae	Aedes (Howardina) walkeri (Theobald)	Leaf rosette	Jamaica	Manchester Parish, Williamsfield, Williamsfield gardens, 330m			Belkin et al. 1970[192]
Heliconiaceae	Heliconia L.	Culicidae	Aedes (Howardina) walkeri (Theobald)	Bract	Jamaica	Portland Parish, Manchioneal, Ecclesdown, along road running west from store, 350m			Belkin et al. 1970[192]
Bromeliaceae	Undetermined	Culicidae	Aedes (Howardina) walkeri (Theobald)	Leaf rosette	Jamaica	Portland Parish, Port Antonio, near Long Bay, sea level			Belkin et al. 1970[192]
Bromeliaceae	Undetermined	Culicidae	Aedes (Howardina) walkeri (Theobald)	Leaf rosette	Jamaica	Portland Parish, Port Antonio, Sherwood forest, about 150 yards from road to Nonesuch, 150m			Belkin et al. 1970[192]
Bromeliaceae	Guzmania Ruiz & Pav.	Culicidae	Aedes (Howardina) walkeri (Theobald)	Leaf rosette	Jamaica	Portland Parish, Port Antonio, Sherwood forest, along road to Nonesuch, 250m			Belkin et al. 1970[192]
Bromeliaceae	Hohenbergia Schult. & Schult.f.	Culicidae	Aedes (Howardina) walkeri (Theobald)	Leaf rosette	Jamaica	Portland Parish, Port Antonio, Sherwood forest, along road to Nonesuch, 250m			Belkin et al. 1970[192]
Bromeliaceae	Tillandsia L.	Culicidae	Aedes (Howardina) walkeri (Theobald)	Leaf rosette	Jamaica	Portland Parish, Port Antonio, Sherwood forest, along road to Nonesuch, 250m			Belkin et al. 1970[192]
Bromeliaceae	Undetermined	Culicidae	Aedes (Howardina) walkeri (Theobald)	Leaf rosette	Jamaica	St. Andrew Parish, Kingston, Ferry by P.W.D. quarry, 10m			Belkin et al. 1970[192]
Bromeliaceae	Undetermined	Culicidae	Aedes (Howardina) walkeri (Theobald)	Leaf rosette	Jamaica	St. Andrew Parish, Kingston, Hermitage Dam			Belkin et al. 1970[192]
Bromeliaceae	Hohenbergia Schult. & Schult.f.	Culicidae	Aedes (Howardina) walkeri (Theobald)	Leaf rosette	Jamaica	St. Andrew Parish, Kingston, Hermitage Dam Road, 450m			Belkin et al. 1970[192]
Bromeliaceae	Undetermined	Culicidae	Aedes (Howardina) walkeri (Theobald)	Leaf rosette	Jamaica	St. Andrew Parish, Kingston, Hermitage Dam Road, 450m			Belkin et al. 1970[192]
Bromeliaceae	Hohenbergia Schult. & Schult.f.	Culicidae	Aedes (Howardina) walkeri (Theobald)	Leaf rosette	Jamaica	St. Andrew Parish, Kingston, Hermitage Dam Road, 480m			Belkin et al. 1970[192]
Bromeliaceae	Undetermined	Culicidae	Aedes (Howardina) walkeri (Theobald)	Leaf rosette	Jamaica	St. Andrew Parish, Kingston, Hermitage Dam Road, 480m			Belkin et al. 1970[192]
Bromeliaceae	Undetermined	Culicidae	Aedes (Howardina) walkeri (Theobald)	Leaf rosette	Jamaica	St. Andrew Parish, Kingston, Hermitage Dam Road, lower end of water comission land, 450 m			Belkin et al. 1970[192]
Bromeliaceae	Undetermined	Culicidae	Aedes (Howardina) walkeri (Theobald)	Leaf rosette	Jamaica	St. Andrew Parish, Kingston, Irish Town, 7 miles from Newcastle, 600m			Belkin et al. 1970[192]
Bromeliaceae	Undetermined	Culicidae	Aedes (Howardina) walkeri (Theobald)	Leaf rosette	Jamaica	St. Andrew Parish, Kingston, Mt. Salus Road between milestones 10-11, 500 yards west of Mt. Salus postal agency, 450m			Belkin et al. 1970[192]
Bromeliaceae	Undetermined	Culicidae	Aedes (Howardina) walkeri (Theobald)	Leaf rosette	Jamaica	St. Andrew Parish, Kingston, Newcastle, 14-15 miles on road from Kingston, 760m			Belkin et al. 1970[192]
Bromeliaceae	Undetermined	Culicidae	Aedes (Howardina) walkeri (Theobald)	Leaf rosette	Jamaica	St. Andrew Parish, Kingston, Newcastle, Hardwar Gap, 1160m			Belkin et al. 1970[192]
Bromeliaceae	Undetermined	Culicidae	Aedes (Howardina) walkeri (Theobald)	Leaf rosette	Jamaica	St. Andrew Parish, Kingston, Newcastle, track to Catherine's Peak, 1228m			Belkin et al. 1970[192]
Bromeliaceae	Undetermined	Culicidae	Aedes (Howardina) walkeri (Theobald)	Leaf rosette	Jamaica	St. Andrew Parish, Kingston, Newcastle, track to Catherine's Peak, 1250m			Belkin et al. 1970[192]
Bromeliaceae	Undetermined	Culicidae	Aedes (Howardina) walkeri (Theobald)	Leaf rosette	Jamaica	St. Andrew Parish, Kingston, Newcastle, track to Catherine's Peak, 1270m			Belkin et al. 1970[192]
Bromeliaceae	Undetermined	Culicidae	Aedes (Howardina) walkeri (Theobald)	Leaf rosette	Jamaica	St. Andrew Parish, Kingston, Newcastle, track to Catherine's Peak, 1310m			Belkin et al. 1970[192]
Bromeliaceae	Undetermined	Culicidae	Aedes (Howardina) walkeri (Theobald)	Leaf rosette	Jamaica	St. Andrew Parish, Kingston, Newcastle, Ulster Road, 1100m			Belkin et al. 1970[192]
Bromeliaceae	Undetermined	Culicidae	Aedes (Howardina) walkeri (Theobald)	Leaf rosette	Jamaica	St. Andrew Parish, Kingston, Newcastle, Woodcutter's Gap, 1200m			Belkin et al. 1970[192]
Bromeliaceae	Undetermined	Culicidae	Aedes (Howardina) walkeri (Theobald)	Leaf rosette	Jamaica	St. Andrew Parish, Kingston, Newcastle, Woodcutter's Gap, 1350m			Belkin et al. 1970[192]
Bromeliaceae	Undetermined	Culicidae	Aedes (Howardina) walkeri (Theobald)	Leaf rosette	Jamaica	St. Andrew Parish, Kingston, Redhills, Mt. Salis, .5 miles west of postal agency, 450m			Belkin et al. 1970[192]
Bromeliaceae	Undetermined	Culicidae	Aedes (Howardina) walkeri (Theobald)	Leaf rosette	Jamaica	St. Andrew Parish, Kingston, Temple Hall, 150m			Belkin et al. 1970[192]
Bromeliaceae	Undetermined	Culicidae	Aedes (Howardina) walkeri (Theobald)	Leaf rosette	Jamaica	St. Ann Parish, Moneague, 2 miles south on Spanish Town Road near Unity Farm, 380m			Belkin et al. 1970[192]
Bromeliaceae	Undetermined	Culicidae	Aedes (Howardina) walkeri (Theobald)	Leaf rosette	Jamaica	St. Ann Parish, Moneague, along roadside, 150m			Belkin et al. 1970[192]
Bromeliaceae	Undetermined	Culicidae	Aedes (Howardina) walkeri (Theobald)	Leaf rosette	Jamaica	St. Ann Parish, Moneague, bend near milestone 29 on Spanish Town to Moneague Road, 530m			Belkin et al. 1970[192]
Bromeliaceae	Undetermined	Culicidae	Aedes (Howardina) walkeri (Theobald)	Leaf rosette	Jamaica	St. Ann Parish, Moneague, Claremont-Moneague Road, 3 miles west of Moneague, 380m			Belkin et al. 1970[192]
Bromeliaceae	Undetermined	Culicidae	Aedes (Howardina) walkeri (Theobald)	Leaf rosette	Jamaica	St. Ann Parish, Moneague, Faiths Pen in school yard, 530m			Belkin et al. 1970[192]
Bromeliaceae	Undetermined	Culicidae	Aedes (Howardina) walkeri (Theobald)	Leaf rosette	Jamaica	St. Ann Parish, Moneague, roadside, Ewarton-Moneague Road, Mt. Diablo, 450m			Belkin et al. 1970[192]
Bromeliaceae	Tillandsia L.	Culicidae	Aedes (Howardina) walkeri (Theobald)	Leaf rosette	Jamaica	St. Ann Parish, Moneague, track from Unity Valley, 450m			Belkin et al. 1970[192]
Bromeliaceae	Undetermined	Culicidae	Aedes (Howardina) walkeri (Theobald)	Leaf rosette	Jamaica	St. Ann Parish, Moneague, track leading south into Unity Valley, 1.5 miles south of Moneague, 380m			Belkin et al. 1970[192]
Bromeliaceae	Undetermined	Culicidae	Aedes (Howardina) walkeri (Theobald)	Leaf rosette	Jamaica	St. Ann Parish, Moneague, Unity Valley, 450m			Belkin et al. 1970[192]
Bromeliaceae	Tillandsia L.	Culicidae	Aedes (Howardina) walkeri (Theobald)	Leaf rosette	Jamaica	St. Ann Parish, Ocho Rios, Dunns River, 100 yards above falls, 20m			Belkin et al. 1970[192]
Bromeliaceae	Undetermined	Culicidae	Aedes (Howardina) walkeri (Theobald)	Leaf rosette	Jamaica	St. Ann Parish, Ocho Rios, Fern Gully, 210m			Belkin et al. 1970[192]
Bromeliaceae	Undetermined	Culicidae	Aedes (Howardina) walkeri (Theobald)	Leaf rosette	Jamaica	St. Ann Parish, on Spanish Town-Moneague Road near Unity Valley, 380m			Belkin et al. 1970[192]
Bromeliaceae	Undetermined	Culicidae	Aedes (Howardina) walkeri (Theobald)	Leaf rosette	Jamaica	St. Ann Parish, road to Moneague from Spanish Town, 150m			Belkin et al. 1970[192]
Bromeliaceae	Undetermined	Culicidae	Aedes (Howardina) walkeri (Theobald)	Leaf rosette	Jamaica	St. Catherine Parish, Bog Walk, Dove Hall, milestone 11 on Harkers Hall Road, bank of Rio Pedro, 150m			Belkin et al. 1970[192]
Bromeliaceae	Undetermined	Culicidae	Aedes (Howardina) walkeri (Theobald)	Leaf rosette	Jamaica	St. Catherine Parish, Bog Walk, Harkers Hall, in pasture by road, 225m			Belkin et al. 1970[192]
Bromeliaceae	Undetermined	Culicidae	Aedes (Howardina) walkeri (Theobald)	Leaf rosette	Jamaica	St. Catherine Parish, Kingston, between Harkers Hall and Zion Hill, 225m			Belkin et al. 1970[192]
Bromeliaceae	Undetermined	Culicidae	Aedes (Howardina) walkeri (Theobald)	Leaf rosette	Jamaica	St. James Parish, Montego Bay, 1 mile south of Reading, by railroad, 150m			Belkin et al. 1970[192]
Bromeliaceae	Undetermined	Culicidae	Aedes (Howardina) walkeri (Theobald)	Leaf rosette	Jamaica	St. James Parish, Montego Bay, Copse, by roadside, 213m			Belkin et al. 1970[192]
Bromeliaceae	Undetermined	Culicidae	Aedes (Howardina) walkeri (Theobald)	Leaf rosette	Jamaica	St. Mary Parish, Annotto Bay, Broadgate along road, 300m			Belkin et al. 1970[192]
Bromeliaceae	Undetermined	Culicidae	Aedes (Howardina) walkeri (Theobald)	Leaf rosette	Jamaica	St. Mary Parish, Annotto Bay, Broadgate by P.W.D. embankment works, 300m			Belkin et al. 1970[192]
Bromeliaceae	Undetermined	Culicidae	Aedes (Howardina) walkeri (Theobald)	Leaf rosette	Jamaica	St. Mary Parish, Kingston, 2 miles south from Castleton on Kingston Road, 180m			Belkin et al. 1970[192]
Bromeliaceae	Undetermined	Culicidae	Aedes (Howardina) walkeri (Theobald)	Leaf rosette	Jamaica	St. Mary Parish, Kingston, Castleton Botanic Gardens, 450m			Belkin et al. 1970[192]
Bromeliaceae	Hohenbergia Schult. & Schult.f.	Culicidae	Aedes (Howardina) walkeri (Theobald)	Leaf rosette	Jamaica	St. Thomas Parish, Port Morant, bridge east of Port Moront on main road by spead limit sign, sea level			Belkin et al. 1970[192]
Bromeliaceae	Undetermined	Culicidae	Aedes (Howardina) walkeri (Theobald)	Leaf rosette	Jamaica	St. Thomas Parish, Yallahs, Norris, 80m			Belkin et al. 1970[192]
Bromeliaceae	Undetermined	Culicidae	Aedes (Howardina) walkeri (Theobald)	Leaf rosette	Jamaica	St. Thomas Parish, Yallahs, Scotland Gate, along Yallahs-Windsor Castle Road, 150m			Belkin et al. 1970[192]
Bromeliaceae	Undetermined	Culicidae	Aedes (Howardina) walkeri (Theobald)	Leaf rosette	Jamaica	Westmoreland Parish, Whitehouse, about 2 miles west of Petersville postal agency on Hopetown Road, 300m			Belkin et al. 1970[192]
Bromeliaceae	Undetermined	Culicidae	Aedes (Ochlerotatus) taeniorhychus (Wiedemann)	Leaf rosette	Ecuador	Galapagos Islands			Belkin et al. 1970[192]
Bromeliaceae	Undetermined	Culicidae	Aedes (Ochlerotatus) taeniorhychus (Wiedemann)	Leaf rosette	Mexico	Revillagigedo Islands			Belkin et al. 1970[192]
Bromeliaceae	Undetermined	Culicidae	Anopheles (Anopheles) grabhamii Theobald	Leaf rosette	Jamaica	St. Ann Parish, St. Ann's Bay, Drax Hall, 15m			Belkin et al. 1970[192]
Bromeliaceae	Undetermined	Culicidae	Culex (Micraedes) arawak Berlin	Leaf rosette	Jamaica	St. Ann Parish, Moneague, bend near milestone 29 on Spanish Town to Moneague Road, 530m			Belkin et al. 1970[192]
Heliconiaceae	Heliconia L.	Culicidae	Culex (Phenacomyia) corniger Theobald	Bract	Jamaica	Portland Parish, Manchioneal, Ecclesdown, along road running west from store, 350m			Belkin et al. 1970[192]
Heliconiaceae	Heliconia L.	Culicidae	Culex (Phenacomyia) corniger Theobald	Bract	Jamaica	St. Andrew Parish, Kingston, Hope Botanical Gardens, 180m			Belkin et al. 1970[192]
Bromeliaceae	Undetermined	Culicidae	Psorophora (Grabhamia) infinis (Dyar & Knab)	Leaf rosette	Jamaica	St. Ann Parish, St. Ann's Bay, Drax Hall, 15m			Belkin et al. 1970[192]
Bromeliaceae	Undetermined	Culicidae	Wyeomyia (Wyeomyia) atrata Belkin, Heinneman & Page	Leaf rosette	Jamaica	Hanover Parish, Montego Bay, Lethe, roadside, 76m			Belkin et al. 1970[192]
Bromeliaceae	Undetermined	Culicidae	Wyeomyia (Wyeomyia) atrata Belkin, Heinneman & Page	Leaf rosette	Jamaica	St. Andrew Parish, Kingston, Hermitage Dam Road near Mint Spring, 450m			Belkin et al. 1970[192]
Bromeliaceae	Tillandsia L.	Culicidae	Wyeomyia (Wyeomyia) atrata Belkin, Heinneman & Page	Leaf rosette	Jamaica	St. Andrew Parish, Kingston, Hermitage Dam Road, 480m			Belkin et al. 1970[192]
Bromeliaceae	Undetermined	Culicidae	Wyeomyia (Wyeomyia) atrata Belkin, Heinneman & Page	Leaf rosette	Jamaica	St. Andrew Parish, Kingston, Hermitage Dam Road, lower end of water comission land, 450 m			Belkin et al. 1970[192]
Bromeliaceae	Undetermined	Culicidae	Wyeomyia (Wyeomyia) atrata Belkin, Heinneman & Page	Leaf rosette	Jamaica	St. Andrew Parish, Kingston, Hermitage Dam, 480m			Belkin et al. 1970[192]
Bromeliaceae	Undetermined	Culicidae	Wyeomyia (Wyeomyia) atrata Belkin, Heinneman & Page	Leaf rosette	Jamaica	St. Andrew Parish, Kingston, Irish Town, 7 miles from Newcastle, 600m			Belkin et al. 1970[192]
Bromeliaceae	Undetermined	Culicidae	Wyeomyia (Wyeomyia) atrata Belkin, Heinneman & Page	Leaf rosette	Jamaica	St. Andrew Parish, Kingston, Newcastle, 14-15 miles on road from Kingston, 760m			Belkin et al. 1970[192]
Bromeliaceae	Tillandsia L.	Culicidae	Wyeomyia (Wyeomyia) atrata Belkin, Heinneman & Page	Leaf rosette	Jamaica	St. Ann Parish, Dunns River, 100 yards above falls, 20m			Belkin et al. 1970[192]
Bromeliaceae	Tillandsia L.	Culicidae	Wyeomyia (Wyeomyia) atrata Belkin, Heinneman & Page	Leaf rosette	Jamaica	St. Ann Parish, Ocho Rios, Dunns River, 100 yards above falls, 20m			Belkin et al. 1970[192]
Bromeliaceae	Undetermined	Culicidae	Wyeomyia (Wyeomyia) atrata Belkin, Heinneman & Page	Leaf rosette	Jamaica	St. Catherine Parish, Bog Walk, Harkers Hall, in pasture by road, 225m			Belkin et al. 1970[192]
Bromeliaceae	Undetermined	Culicidae	Wyeomyia (Wyeomyia) atrata Belkin, Heinneman & Page	Leaf rosette	Jamaica	St. James Parish, Montego Bay, 1 mile south of Reading, by railroad, 150m			Belkin et al. 1970[192]
Bromeliaceae	Undetermined	Culicidae	Wyeomyia (Wyeomyia) atrata Belkin, Heinneman & Page	Leaf rosette	Jamaica	Westmoreland Parish, Whitehouse, about 2 miles west of Petersville postal agency on Hopetown Road, 300m			Belkin et al. 1970[192]
Bromeliaceae	Undetermined	Culicidae	Wyeomyia (Wyeomyia) celaenocephala Dyar & Knab	Leaf rosette	Panama	About 3km N of Nuevo Emperador, Huile, 100m			Belkin et al. 1970[192]
Bromeliaceae	Undetermined	Culicidae	Wyeomyia (Wyeomyia) corona Belkin, Heinneman & Page	Leaf rosette	Jamaica	St. Andrew Parish, Hermitage Dam Road, 1500m			Belkin et al. 1970[192]
Bromeliaceae	Undetermined	Culicidae	Wyeomyia (Wyeomyia) corona Belkin, Heinneman & Page	Leaf rosette	Jamaica	St. Andrew Parish, Kingston, Newcastle, track to Catherine's Peak, 1220m			Belkin et al. 1970[192]
Bromeliaceae	Undetermined	Culicidae	Wyeomyia (Wyeomyia) corona Belkin, Heinneman & Page	Leaf rosette	Jamaica	St. Andrew Parish, Kingston, Newcastle, track to Catherine's Peak, 1228m			Belkin et al. 1970[192]
Bromeliaceae	Undetermined	Culicidae	Wyeomyia (Wyeomyia) corona Belkin, Heinneman & Page	Leaf rosette	Jamaica	St. Ann Parish, Moneague, track leading south into Unity Valley, 1.5 miles south of Moneague, 380m			Belkin et al. 1970[192]
Bromeliaceae	Undetermined	Culicidae	Wyeomyia (Wyeomyia) corona Belkin, Heinneman & Page	Leaf rosette	Jamaica	St. Ann Parish, road to Moneague from Spanish Town, 150m			Belkin et al. 1970[192]
Bromeliaceae	Undetermined	Culicidae	Wyeomyia (Wyeomyia) hirsuta (Hill & Hill)	Leaf rosette	Jamaica	Manchester Parish, Melrose Hill, 3 miles from Porus, 305m			Belkin et al. 1970[192]
Heliconiaceae	Heliconia L.	Culicidae	Wyeomyia (Wyeomyia) hirsuta (Hill & Hill)	Bract	Jamaica	Portland Parish, Manchioneal, Ecclesdown, along road running west from store, 350m			Belkin et al. 1970[192]
Bromeliaceae	Hohenbergia Schult. & Schult.f.	Culicidae	Wyeomyia (Wyeomyia) hirsuta (Hill & Hill)	Leaf rosette	Jamaica	Portland Parish, Port Antonio, Kemnay-Sherwood Forest, on road from Fairy Hill to Nonesuch, 250m			Belkin et al. 1970[192]
Bromeliaceae	Hohenbergia Schult. & Schult.f.	Culicidae	Wyeomyia (Wyeomyia) hirsuta (Hill & Hill)	Leaf rosette	Jamaica	St. Andrew Parish, Hermitage Dam Road (St. Andrew), 1500m			Belkin et al. 1970[192]
Bromeliaceae	Hohenbergia Schult. & Schult.f.	Culicidae	Wyeomyia (Wyeomyia) hirsuta (Hill & Hill)	Leaf rosette	Jamaica	St. Andrew Parish, Kingston, Hermitage Dam Road, 450m			Belkin et al. 1970[192]
Bromeliaceae	Hohenbergia Schult. & Schult.f.	Culicidae	Wyeomyia (Wyeomyia) hirsuta (Hill & Hill)	Leaf rosette	Jamaica	St. Andrew Parish, Kingston, Hermitage Dam Road, 480m			Belkin et al. 1970[192]
Bromeliaceae	Hohenbergia Schult. & Schult.f.	Culicidae	Wyeomyia (Wyeomyia) hirsuta (Hill & Hill)	Leaf rosette	Jamaica	St. Andrew Parish, Kingston, Mt. Salus Road between milestones 10-11, 500 yards west of Mt. Salus postal agency, 450m			Belkin et al. 1970[192]
Bromeliaceae	Undetermined	Culicidae	Wyeomyia (Wyeomyia) hirsuta (Hill & Hill)	Leaf rosette	Jamaica	St. Andrew Parish, Kingston, Redhills, Mt. Salis, .5 miles west of postal agency, 450m			Belkin et al. 1970[192]
Bromeliaceae	Undetermined	Culicidae	Wyeomyia (Wyeomyia) hirsuta (Hill & Hill)	Leaf rosette	Jamaica	St. Andrew Parish, Kingston, Temple Hall, 150m			Belkin et al. 1970[192]
Bromeliaceae	Undetermined	Culicidae	Wyeomyia (Wyeomyia) hirsuta (Hill & Hill)	Leaf rosette	Jamaica	St. Ann Parish, Moneague, 2 miles south on Spanish Town Road near Unity Farm, 380m			Belkin et al. 1970[192]
Bromeliaceae	Undetermined	Culicidae	Wyeomyia (Wyeomyia) hirsuta (Hill & Hill)	Leaf rosette	Jamaica	St. Ann Parish, Moneague, bend near milestone 29 on Spanish Town to Moneague Road, 530m			Belkin et al. 1970[192]
Bromeliaceae	Undetermined	Culicidae	Wyeomyia (Wyeomyia) hirsuta (Hill & Hill)	Leaf rosette	Jamaica	St. Ann Parish, Moneague, Claremont-Moneague Road, 3 miles west of Moneague, 380m			Belkin et al. 1970[192]
Bromeliaceae	Undetermined	Culicidae	Wyeomyia (Wyeomyia) hirsuta (Hill & Hill)	Leaf rosette	Jamaica	St. Ann Parish, Ocho Rios, Fern Gully, 210m			Belkin et al. 1970[192]
Bromeliaceae	Undetermined	Culicidae	Wyeomyia (Wyeomyia) hirsuta (Hill & Hill)	Leaf rosette	Jamaica	St. Ann Parish, on Spanish Town-Moneague Road near Unity Valley, 380m			Belkin et al. 1970[192]
Bromeliaceae	Undetermined	Culicidae	Wyeomyia (Wyeomyia) hirsuta (Hill & Hill)	Leaf rosette	Jamaica	St. Ann Parish, road from Unity Valley to Hollymount, 600m			Belkin et al. 1970[192]
Bromeliaceae	Undetermined	Culicidae	Wyeomyia (Wyeomyia) hirsuta (Hill & Hill)	Leaf rosette	Jamaica	St. James Parish, Montego Bay, 1 mile south of Reading, by railroad, 150m			Belkin et al. 1970[192]
Bromeliaceae	Undetermined	Culicidae	Wyeomyia (Wyeomyia) hirsuta (Hill & Hill)	Leaf rosette	Jamaica	St. James Parish, Montego Bay, Reading, roadside near Five mile, 30m			Belkin et al. 1970[192]
Bromeliaceae	Undetermined	Culicidae	Wyeomyia (Wyeomyia) hirsuta (Hill & Hill)	Leaf rosette	Jamaica	St. Mary Parish, Kingston, 2 miles south from Castleton on Kingston Road, 180m			Belkin et al. 1970[192]
Bromeliaceae	Undetermined	Culicidae	Wyeomyia (Wyeomyia) hirsuta (Hill & Hill)	Leaf rosette	Jamaica	St. Mary Parish, Kingston, Castleton Botanic Gardens, 450m			Belkin et al. 1970[192]
Bromeliaceae	Undetermined	Culicidae	Wyeomyia (Wyeomyia) hirsuta (Hill & Hill)	Leaf rosette	Jamaica	St. Thomas Parish, Yallahs, road to Windsor Forest, 180m			Belkin et al. 1970[192]
Bromeliaceae	Hohenbergia Schult. & Schult.f.	Culicidae	Wyeomyia (Wyeomyia) juxtahirsuta Belkin, Heinneman & Page	Leaf rosette	Jamaica	St. Andrew Parish, Kingston, Hermitage Dam Road, 450m			Belkin et al. 1970[192]
Bromeliaceae	Undetermined	Culicidae	Wyeomyia (Wyeomyia) juxtahirsuta Belkin, Heinneman & Page	Leaf rosette	Jamaica	St. Ann Parish, Moneague, 2 miles south on Spanish Town Road near Unity Farm, 380m			Belkin et al. 1970[192]
Bromeliaceae	Undetermined	Culicidae	Wyeomyia (Wyeomyia) juxtahirsuta Belkin, Heinneman & Page	Leaf rosette	Jamaica	St. Ann Parish, road from Unity Valley to Hollymount, 600m			Belkin et al. 1970[192]
Bromeliaceae	Undetermined	Culicidae	Wyeomyia (Wyeomyia) juxtahirsuta Belkin, Heinneman & Page	Leaf rosette	Jamaica	St. James Parish, Montego Bay, Reading, roadside near Five mile, 30m			Belkin et al. 1970[192]
Bromeliaceae	Hohenbergia Schult. & Schult.f.	Culicidae	Wyeomyia (Wyeomyia) juxtahirsuta Belkin, Heinneman & Page	Leaf rosette	Jamaica	St. James Parish, Reading, roadside near Five mile, 300m			Belkin et al. 1970[192]
Bromeliaceae	Undetermined	Culicidae	Wyeomyia (Wyeomyia) juxtahirsuta Belkin, Heinneman & Page	Leaf rosette	Jamaica	St. Thomas Parish, Yallahs, Norris, 80m			Belkin et al. 1970[192]
Bromeliaceae	Undetermined	Culicidae	Wyeomyia (Wyeomyia) juxtahirsuta Belkin, Heinneman & Page	Leaf rosette	Jamaica	St. Thomas Parish, Yallahs, road to Windsor Forest, 225m			Belkin et al. 1970[192]
Bromeliaceae	Aechmea paniculigera (Swartz) Grisebach	Culicidae	Wyeomyia (Wyeomyia) luna Belkin, Heinneman & Page	Leaf rosette	Jamaica	St. Ann Parish, 1 miles south of Moneague on Kingston Road by roadside, 380m			Belkin et al. 1970[192]
Bromeliaceae	Undetermined	Culicidae	Wyeomyia (Wyeomyia) luna Belkin, Heinneman & Page	Leaf rosette	Jamaica	St. Ann Parish, Moneague, 1 mile south of Moneague, roadside of Kingston Road, 380m			Belkin et al. 1970[192]
Bromeliaceae	Aechmea paniculigera (Swartz) Grisebach	Culicidae	Wyeomyia (Wyeomyia) luna Belkin, Heinneman & Page	Leaf rosette	Jamaica	St. Ann Parish, Moneague, track leading south into Unity Valley, 1.5 miles south of Moneague, 380m			Belkin et al. 1970[192]
Bromeliaceae	Undetermined	Culicidae	Wyeomyia (Wyeomyia) mitchellii (Theobald)	Leaf rosette	Jamaica	Portland Parish, Long Bay, Devils Elbo along the Point Antonio-Manchioneal Road, 75m			Belkin et al. 1970[192]
Heliconiaceae	Heliconia L.	Culicidae	Wyeomyia (Wyeomyia) mitchellii (Theobald)	Bract	Jamaica	Portland Parish, Manchioneal, Ecclesdown, along road running west from store, 350m			Belkin et al. 1970[192]
Bromeliaceae	Undetermined	Culicidae	Wyeomyia (Wyeomyia) mitchellii (Theobald)	Leaf rosette	Jamaica	St. Andrew Parish, Kingston, Hermitage Dam Road, 450m			Belkin et al. 1970[192]
Bromeliaceae	Undetermined	Culicidae	Wyeomyia (Wyeomyia) mitchellii (Theobald)	Leaf rosette	Jamaica	St. Andrew Parish, Kingston, Newcastle, Waterworks track, 1100m			Belkin et al. 1970[192]
Bromeliaceae	Undetermined	Culicidae	Wyeomyia (Wyeomyia) mitchellii (Theobald)	Leaf rosette	Jamaica	St. Ann Parish, St. Ann's Bay, Drax Hall, 15m			Belkin et al. 1970[192]
Bromeliaceae	Undetermined	Culicidae	Wyeomyia (Wyeomyia) mitchellii (Theobald)	Leaf rosette	Jamaica	St. Thomas Parish, Golden Grove, Airy Mount at Martha River, 80m			Belkin et al. 1970[192]
Bromeliaceae	Undetermined	Culicidae	Wyeomyia (Wyeomyia) mitchellii (Theobald)	Leaf rosette	Jamaica	St. Thomas Parish, Morant Bay, Springfield House, east of Morant Bay, 8m			Belkin et al. 1970[192]
Bromeliaceae	Undetermined	Culicidae	Wyeomyia (Wyeomyia) mitchellii (Theobald)	Leaf rosette	Jamaica	Manchester Parish, Porus, 1 mile from Hope Farm, 335m			Belkin et al. 1970[192]
Bromeliaceae	Undetermined	Culicidae	Wyeomyia (Wyeomyia) mitchellii (Theobald)	Leaf rosette	Jamaica	Portland Parish, Port Antonio, near Long Bay, sea level			Belkin et al. 1970[192]
Bromeliaceae	Hohenbergia Schult. & Schult.f.	Culicidae	Wyeomyia (Wyeomyia) mitchellii (Theobald)	Leaf rosette	Jamaica	Portland Parish, Port Antonio, Sherwood forest, along road to Nonesuch, 250m			Belkin et al. 1970[192]
Bromeliaceae	Undetermined	Culicidae	Wyeomyia (Wyeomyia) mitchellii (Theobald)	Leaf rosette	Jamaica	St. Andrew Parish, Kingston, Hermitage Dam Road near Mint Spring, 450m			Belkin et al. 1970[192]
Bromeliaceae	Tillandsia L.	Culicidae	Wyeomyia (Wyeomyia) mitchellii (Theobald)	Leaf rosette	Jamaica	St. Andrew Parish, Kingston, Hermitage Dam Road, 480m			Belkin et al. 1970[192]
Bromeliaceae	Undetermined	Culicidae	Wyeomyia (Wyeomyia) mitchellii (Theobald)	Leaf rosette	Jamaica	St. Andrew Parish, Kingston, Hope Botanical Gardens, 180m			Belkin et al. 1970[192]
Bromeliaceae	Undetermined	Culicidae	Wyeomyia (Wyeomyia) mitchellii (Theobald)	Leaf rosette	Jamaica	St. Andrew Parish, Kingston, Newcastle, 14-15 miles on road from Kingston, 760m			Belkin et al. 1970[192]
Bromeliaceae	Undetermined	Culicidae	Wyeomyia (Wyeomyia) mitchellii (Theobald)	Leaf rosette	Jamaica	St. Ann Parish, Moneague, 2 miles south on Spanish Town Road near Unity Farm, 380m			Belkin et al. 1970[192]
Bromeliaceae	Undetermined	Culicidae	Wyeomyia (Wyeomyia) mitchellii (Theobald)	Leaf rosette	Jamaica	St. Ann Parish, Moneague, bend near milestone 29 on Spanish Town to Moneague Road, 530m			Belkin et al. 1970[192]
Bromeliaceae	Undetermined	Culicidae	Wyeomyia (Wyeomyia) mitchellii (Theobald)	Leaf rosette	Jamaica	St. James Parish, Montego Bay, 1 mile south of Reading, by railroad, 150m			Belkin et al. 1970[192]
Bromeliaceae	Undetermined	Culicidae	Wyeomyia (Wyeomyia) mitchellii (Theobald)	Leaf rosette	Jamaica	Westmoreland Parish, Whitehouse, about 2 miles west of Petersville postal agency on Hopetown Road, 300m			Belkin et al. 1970[192]
Bromeliaceae	Hohenbergia Schult. & Schult.f.	Culicidae	Wyeomyia (Wyeomyia) stellata Belkin, Heinneman & Page	Leaf rosette	Jamaica	Portland Parish, Port Antonio, Sherwood forest, along road to Nonesuch, 250m			Belkin et al. 1970[192]
Bromeliaceae	Hohenbergia Schult. & Schult.f.	Culicidae	Wyeomyia (Wyeomyia) stellata Belkin, Heinneman & Page	Leaf rosette	Jamaica	St. Andrew Parish, Hermitage Dam Road, 480m			Belkin et al. 1970[192]
Bromeliaceae	Hohenbergia Schult. & Schult.f.	Culicidae	Wyeomyia (Wyeomyia) stellata Belkin, Heinneman & Page	Leaf rosette	Jamaica	St. Andrew Parish, Kingston, Hermitage Dam Road, 450m			Belkin et al. 1970[192]
Bromeliaceae	Hohenbergia Schult. & Schult.f.	Culicidae	Wyeomyia (Wyeomyia) stellata Belkin, Heinneman & Page	Leaf rosette	Jamaica	St. Andrew Parish, Kingston, Hermitage Dam Road, 480m			Belkin et al. 1970[192]
Bromeliaceae	Undetermined	Culicidae	Wyeomyia (Wyeomyia) stellata Belkin, Heinneman & Page	Leaf rosette	Jamaica	St. Ann Parish, Moneague, bend near milestone 29 on Spanish Town to Moneague Road, 530m			Belkin et al. 1970[192]
Bromeliaceae	Undetermined	Culicidae	Wyeomyia (Wyeomyia) stellata Belkin, Heinneman & Page	Leaf rosette	Jamaica	St. Ann Parish, on Spanish Town-Moneague Road near Unity Valley, 380m			Belkin et al. 1970[192]
Bromeliaceae	Undetermined	Culicidae	Wyeomyia (Wyeomyia) stellata Belkin, Heinneman & Page	Leaf rosette	Jamaica	St. Catherine Parish, Bog Walk, Dove Hall, milestone 11 on Harkers Hall Road, bank of Rio Pedro, 150m			Belkin et al. 1970[192]
Bromeliaceae	Undetermined	Culicidae	Wyeomyia (Wyeomyia) vanduzeei Dyar & Knab	Leaf rosette	Jamaica	St. Ann Parish, Moneague, track leading south into Unity Valley, 1.5 miles south of Moneague, 380m			Belkin et al. 1970[192]
Bromeliaceae	Catopsis Griseb.	Chironomidae	Monopelopia tillandsia Beck & Beck	Leaf rosette	Cuba	La Melba, Parque Nacional Alejandro de Humboldt, Provincia de Holguín			Bello and Torres 2011[107]
Bromeliaceae	Tillandsia fasciculata Sw.	Chironomidae	Monopelopia tillandsia Beck & Beck	Leaf rosette	Cuba	La Melba, Parque Nacional Alejandro de Humboldt, Provincia de Holguín			Bello and Torres 2011[107]
Bromeliaceae	Wittmackia penduliflora (A.Rich.) Aguirre-Santoro	Chironomidae	Monopelopia tillandsia Beck & Beck	Leaf rosette	Cuba	La Melba, Parque Nacional Alejandro de Humboldt, Provincia de Holguín			Bello and Torres 2011[107]
Bromeliaceae	Catopsis Griseb.	Chironomidae	Monopelopia tillandsia Beck & Beck	Leaf rosette	Cuba	La Reserva Ecológica Limones-Tuabaquey, Provincia de Camagüey			Bello and Torres 2011[107]
Bromeliaceae	Tillandsia fasciculata Sw.	Chironomidae	Monopelopia tillandsia Beck & Beck	Leaf rosette	Cuba	La Reserva Ecológica Limones-Tuabaquey, Provincia de Camagüey			Bello and Torres 2011[107]
Bromeliaceae	Wittmackia penduliflora (A.Rich.) Aguirre-Santoro	Chironomidae	Monopelopia tillandsia Beck & Beck	Leaf rosette	Cuba	La Reserva Ecológica Limones-Tuabaquey, Provincia de Camagüey			Bello and Torres 2011[107]
Bromeliaceae	Catopsis Griseb.	Chironomidae	Monopelopia tillandsia Beck & Beck	Leaf rosette	Cuba	Monte Iberia, Parque Nacional Alejandro de Humboldt, Provincia de Guantánamo			Bello and Torres 2011[107]
Bromeliaceae	Tillandsia fasciculata Sw.	Chironomidae	Monopelopia tillandsia Beck & Beck	Leaf rosette	Cuba	Monte Iberia, Parque Nacional Alejandro de Humboldt, Provincia de Guantánamo			Bello and Torres 2011[107]
Bromeliaceae	Wittmackia penduliflora (A.Rich.) Aguirre-Santoro	Chironomidae	Monopelopia tillandsia Beck & Beck	Leaf rosette	Cuba	Monte Iberia, Parque Nacional Alejandro de Humboldt, Provincia de Guantánamo			Bello and Torres 2011[107]
Heliconiaceae	Heliconia spathocircinata Aristeg.	Chironomidae	Undetermined	Bract	Ecuador	Jatuh Sacha Biological Station, Tena Province	-1.06667	-77.6	Berosa et al. 2014[193]
Heliconiaceae	Heliconia rostrata Ruiz & Pav.	Muscidae	Undetermined	Bract	Ecuador	Jatuh Sacha Biological Station, Tena Province	-1.06667	-77.6	Berosa et al. 2014[193]
Heliconiaceae	Heliconia spathocircinata Aristeg.	Muscidae	Undetermined	Bract	Ecuador	Jatuh Sacha Biological Station, Tena Province	-1.06667	-77.6	Berosa et al. 2014[193]
Heliconiaceae	Heliconia rostrata Ruiz & Pav.	Psychodidae	Undetermined	Bract	Ecuador	Jatuh Sacha Biological Station, Tena Province	-1.06667	-77.6	Berosa et al. 2014[193]
Heliconiaceae	Heliconia spathocircinata Aristeg.	Psychodidae	Undetermined	Bract	Ecuador	Jatuh Sacha Biological Station, Tena Province	-1.06667	-77.6	Berosa et al. 2014[193]
Heliconiaceae	Heliconia rostrata Ruiz & Pav.	Stratiomyidae	Undetermined	Bract	Ecuador	Jatuh Sacha Biological Station, Tena Province	-1.06667	-77.6	Berosa et al. 2014[193]
Heliconiaceae	Heliconia spathocircinata Aristeg.	Stratiomyidae	Undetermined	Bract	Ecuador	Jatuh Sacha Biological Station, Tena Province	-1.06667	-77.6	Berosa et al. 2014[193]
Heliconiaceae	Heliconia rostrata Ruiz & Pav.	Syrphidae	Undetermined	Bract	Ecuador	Jatuh Sacha Biological Station, Tena Province	-1.06667	-77.6	Berosa et al. 2014[193]
Heliconiaceae	Heliconia spathocircinata Aristeg.	Syrphidae	Undetermined	Bract	Ecuador	Jatuh Sacha Biological Station, Tena Province	-1.06667	-77.6	Berosa et al. 2014[193]
Heliconiaceae	Heliconia rostrata Ruiz & Pav.	Tipuloidea	Undetermined	Bract	Ecuador	Jatuh Sacha Biological Station, Tena Province	-1.06667	-77.6	Berosa et al. 2014[193]
Heliconiaceae	Heliconia spathocircinata Aristeg.	Tipuloidea	Undetermined	Bract	Ecuador	Jatuh Sacha Biological Station, Tena Province	-1.06667	-77.6	Berosa et al. 2014[193]
Bromeliaceae	Quesnelia arvensis (Vell.) Mez	Psychodidae	Psychoda romeroi Bravo, Lopes & Bastos	Leaf rosette	Brazil	Ilha do Cardoso, State of São Paulo			Bravo et al. 2010[167]
Bromeliaceae	Catopsis Griseb.	Psychodidae	Moruseodina cusucoensis Bravo & Cordeiro	Leaf rosette	Honduras	Cusuco National Park, cloud forest	15.5333	-88.25	Bravo et al. 2014[169]
Bromeliaceae	Tillandsia guatemalensis L. B. Sm.	Psychodidae	Moruseodina cusucoensis Bravo & Cordeiro	Leaf rosette	Honduras	Cusuco National Park, cloud forest	15.5333	-88.25	Bravo et al. 2014[169]
Bromeliaceae	Aechmea distichantha Lem.	Ceratopogonidae	Atrichopogon Kieffer	Leaf rosette	Argentina	Iguazu National Park	-25.65	-54.3	Campos et al. 2010[10]
Bromeliaceae	Vriesea friburgensis Mez	Ceratopogonidae	Culicoides bambusicola Lutz	Leaf rosette	Argentina	Iguazu National Park	-25.65	-54.3	Campos et al. 2010[10]
Bromeliaceae	Aechmea distichantha Lem.	Ceratopogonidae	Dasyhelea Kieffer	Leaf rosette	Argentina	Iguazu National Park	-25.65	-54.3	Campos et al. 2010[10]
Bromeliaceae	Aechmea distichantha Lem.	Culicidae	Culex (Microculex) imitator Theobald	Leaf rosette	Argentina	Iguazu National Park	-25.65	-54.3	Campos et al. 2010[10]
Bromeliaceae	Vriesea friburgensis Mez	Culicidae	Culex (Microculex) imitator Theobald	Leaf rosette	Argentina	Iguazu National Park	-25.65	-54.3	Campos et al. 2010[10]
Bromeliaceae	Aechmea distichantha Lem.	Culicidae	Toxorhynchites (Lynchiella) bambusicolus (Lutz & Neiva)	Leaf rosette	Argentina	Iguazu National Park	-25.65	-54.3	Campos et al. 2010[10]
Bromeliaceae	Aechmea distichantha Lem.	Culicidae	Toxorhynchites (Lynchiella) solstitialis (Lutz)	Leaf rosette	Argentina	Iguazu National Park	-25.65	-54.3	Campos et al. 2010[10]
Bromeliaceae	Vriesea friburgensis Mez	Culicidae	Toxorhynchites (Lynchiella) solstitialis (Lutz)	Leaf rosette	Argentina	Iguazu National Park	-25.65	-54.3	Campos et al. 2010[10]
Bromeliaceae	Aechmea distichantha Lem.	Culicidae	Trichoprosopon (Trichoprosopon) pallidiventer (Lutz)	Leaf rosette	Argentina	Iguazu National Park	-25.65	-54.3	Campos et al. 2010[10]
Bromeliaceae	Aechmea distichantha Lem.	Culicidae	Wyeomyia (Phoniomyia) quasilongirostris (Theobald)	Leaf rosette	Argentina	Iguazu National Park	-25.65	-54.3	Campos et al. 2010[10]
Bromeliaceae	Aechmea distichantha Lem.	Culicidae	Wyeomyia (Wyeomyia) limai Lane & Cerqueira	Leaf rosette	Argentina	Iguazu National Park	-25.65	-54.3	Campos et al. 2010[10]
Bromeliaceae	Undetermined	Culicidae	Anopheles (Kerteszia) cruzii Dyar & Knab	Leaf rosette	Brazil	Parque Nacional do Itatiaia, Rio de Janeiro	-22.4321	-44.6211	Cardoso et al. 2015[194]
Bromeliaceae	Undetermined	Culicidae	Anopheles (Kerteszia) Theobald	Leaf rosette	Brazil	Parque Nacional do Itatiaia, Rio de Janeiro	-22.4321	-44.6211	Cardoso et al. 2015[194]
Bromeliaceae	Undetermined	Culicidae	Culex (Microculex) aphylactus Root	Leaf rosette	Brazil	Parque Nacional do Itatiaia, Rio de Janeiro	-22.4321	-44.6211	Cardoso et al. 2015[194]
Bromeliaceae	Undetermined	Culicidae	Culex (Microculex) consolator Dyar & Knab	Leaf rosette	Brazil	Parque Nacional do Itatiaia, Rio de Janeiro	-22.4321	-44.6211	Cardoso et al. 2015[194]
Bromeliaceae	Undetermined	Culicidae	Culex (Microculex) davisi Kumm	Leaf rosette	Brazil	Parque Nacional do Itatiaia, Rio de Janeiro	-22.4321	-44.6211	Cardoso et al. 2015[194]
Bromeliaceae	Undetermined	Culicidae	Culex (Microculex) dubitans Lane & Whitman	Leaf rosette	Brazil	Parque Nacional do Itatiaia, Rio de Janeiro	-22.4321	-44.6211	Cardoso et al. 2015[194]
Bromeliaceae	Undetermined	Culicidae	Culex (Microculex) Imitator Group	Leaf rosette	Brazil	Parque Nacional do Itatiaia, Rio de Janeiro	-22.4321	-44.6211	Cardoso et al. 2015[194]
Bromeliaceae	Undetermined	Culicidae	Culex (Microculex) inimitabilis Dyar & Knab	Leaf rosette	Brazil	Parque Nacional do Itatiaia, Rio de Janeiro	-22.4321	-44.6211	Cardoso et al. 2015[194]
Bromeliaceae	Undetermined	Culicidae	Culex (Microculex) intermedius Lane & Whitman	Leaf rosette	Brazil	Parque Nacional do Itatiaia, Rio de Janeiro	-22.4321	-44.6211	Cardoso et al. 2015[194]
Bromeliaceae	Undetermined	Culicidae	Culex (Microculex) neglectus Lutz	Leaf rosette	Brazil	Parque Nacional do Itatiaia, Rio de Janeiro	-22.4321	-44.6211	Cardoso et al. 2015[194]
Bromeliaceae	Undetermined	Culicidae	Culex (Microculex) Pleuristriatus Group	Leaf rosette	Brazil	Parque Nacional do Itatiaia, Rio de Janeiro	-22.4321	-44.6211	Cardoso et al. 2015[194]
Bromeliaceae	Undetermined	Culicidae	Culex (Microculex) reducens Lane & Whitman	Leaf rosette	Brazil	Parque Nacional do Itatiaia, Rio de Janeiro	-22.4321	-44.6211	Cardoso et al. 2015[194]
Bromeliaceae	Undetermined	Culicidae	Culex (Microculex) Theobald	Leaf rosette	Brazil	Parque Nacional do Itatiaia, Rio de Janeiro	-22.4321	-44.6211	Cardoso et al. 2015[194]
Bromeliaceae	Undetermined	Culicidae	Culex (Microculex) worontzowi Pessoa & Galvão	Leaf rosette	Brazil	Parque Nacional do Itatiaia, Rio de Janeiro	-22.4321	-44.6211	Cardoso et al. 2015[194]
Bromeliaceae	Undetermined	Culicidae	Culex ocellatus Theobald	Leaf rosette	Brazil	Parque Nacional do Itatiaia, Rio de Janeiro	-22.4321	-44.6211	Cardoso et al. 2015[194]
Bromeliaceae	Undetermined	Culicidae	Runchomyia (Runchomyia) frontosa Theobald	Leaf rosette	Brazil	Parque Nacional do Itatiaia, Rio de Janeiro	-22.4321	-44.6211	Cardoso et al. 2015[194]
Bromeliaceae	Undetermined	Culicidae	Toxorhynchites Theobald	Leaf rosette	Brazil	Parque Nacional do Itatiaia, Rio de Janeiro	-22.4321	-44.6211	Cardoso et al. 2015[194]
Bromeliaceae	Undetermined	Culicidae	Wyeomyia (Phoniomyia) pilicauda Root	Leaf rosette	Brazil	Parque Nacional do Itatiaia, Rio de Janeiro	-22.4321	-44.6211	Cardoso et al. 2015[194]
Bromeliaceae	Undetermined	Culicidae	Wyeomyia (Phoniomyia) Theobald	Leaf rosette	Brazil	Parque Nacional do Itatiaia, Rio de Janeiro	-22.4321	-44.6211	Cardoso et al. 2015[194]
Bromeliaceae	Undetermined	Culicidae	Wyeomyia (Phoniomyia) theobaldi (Lane & Cerqueira)	Leaf rosette	Brazil	Parque Nacional do Itatiaia, Rio de Janeiro	-22.4321	-44.6211	Cardoso et al. 2015[194]
Bromeliaceae	Billbergia Thunb.	Culicidae	Wyeomyia (Spilonympha) airosai Lane & Cerqueira	Leaf rosette	Brazil	Parque Nacional do Itatiaia, Rio de Janeiro	-22.4321	-44.6211	Cardoso et al. 2015[194]
Bromeliaceae	Billbergia Thunb.	Culicidae	Wyeomyia (Spilonympha) finlayi Lane & Cerqueira	Leaf rosette	Brazil	Parque Nacional do Itatiaia, Rio de Janeiro	-22.4321	-44.6211	Cardoso et al. 2015[194]
Bromeliaceae	Various taxa grouped	Culicidae	Aedes (Georgecraigus) fluviatilis (Lutz)	Leaf axil	Brazil	São Paulo Province, São Paulo, Ibirapuera Park	-23.54	-46.63	Ceretti-Junior et al. 2016[195]
Bromeliaceae	Various taxa grouped	Culicidae	Aedes (Stegomyia) aegypti (Linnaeus)	Leaf axil	Brazil	São Paulo Province, São Paulo, Anhanguera Park	-23.54	-46.63	Ceretti-Junior et al. 2016[195]
Bromeliaceae	Various taxa grouped	Culicidae	Aedes (Stegomyia) aegypti (Linnaeus)	Leaf axil	Brazil	São Paulo Province, São Paulo, Chico Mendes Park	-23.54	-46.63	Ceretti-Junior et al. 2016[195]
Bromeliaceae	Various taxa grouped	Culicidae	Aedes (Stegomyia) aegypti (Linnaeus)	Leaf axil	Brazil	São Paulo Province, São Paulo, Lajeado Park	-23.54	-46.63	Ceretti-Junior et al. 2016[195]
Bromeliaceae	Various taxa grouped	Culicidae	Aedes (Stegomyia) aegypti (Linnaeus)	Leaf axil	Brazil	São Paulo Province, São Paulo, Park Mario Covas	-23.54	-46.63	Ceretti-Junior et al. 2016[195]
Bromeliaceae	Various taxa grouped	Culicidae	Aedes (Stegomyia) aegypti (Linnaeus)	Leaf axil	Brazil	São Paulo Province, São Paulo, Piqueri Park	-23.54	-46.63	Ceretti-Junior et al. 2016[195]
Bromeliaceae	Various taxa grouped	Culicidae	Aedes (Stegomyia) aegypti (Linnaeus)	Leaf axil	Brazil	São Paulo Province, São Paulo, Previdência Park	-23.54	-46.63	Ceretti-Junior et al. 2016[195]
Bromeliaceae	Various taxa grouped	Culicidae	Aedes (Stegomyia) aegypti (Linnaeus)	Leaf axil	Brazil	São Paulo Province, São Paulo, Rodrigo de Gasperi Park	-23.54	-46.63	Ceretti-Junior et al. 2016[195]
Bromeliaceae	Various taxa grouped	Culicidae	Aedes (Stegomyia) aegypti (Linnaeus)	Leaf axil	Brazil	São Paulo Province, São Paulo, Santo Dias Park	-23.54	-46.63	Ceretti-Junior et al. 2016[195]
Bromeliaceae	Various taxa grouped	Culicidae	Aedes (Stegomyia) albopictus (Skuse)	Leaf axil	Brazil	São Paulo Province, São Paulo, Anhanguera Park	-23.54	-46.63	Ceretti-Junior et al. 2016[195]
Bromeliaceae	Various taxa grouped	Culicidae	Aedes (Stegomyia) albopictus (Skuse)	Leaf axil	Brazil	São Paulo Province, São Paulo, Anhanguera Park	-23.54	-46.63	Ceretti-Junior et al. 2016[195]
Bromeliaceae	Various taxa grouped	Culicidae	Aedes (Stegomyia) albopictus (Skuse)	Leaf axil	Brazil	São Paulo Province, São Paulo, Chico Mendes Park	-23.54	-46.63	Ceretti-Junior et al. 2016[195]
Bromeliaceae	Various taxa grouped	Culicidae	Aedes (Stegomyia) albopictus (Skuse)	Leaf axil	Brazil	São Paulo Province, São Paulo, Ibirapuera Park	-23.54	-46.63	Ceretti-Junior et al. 2016[195]
Bromeliaceae	Various taxa grouped	Culicidae	Aedes (Stegomyia) albopictus (Skuse)	Leaf axil	Brazil	São Paulo Province, São Paulo, Piqueri Park	-23.54	-46.63	Ceretti-Junior et al. 2016[195]
Bromeliaceae	Various taxa grouped	Culicidae	Aedes (Stegomyia) albopictus (Skuse)	Leaf axil	Brazil	São Paulo Province, São Paulo, Previdência Park	-23.54	-46.63	Ceretti-Junior et al. 2016[195]
Bromeliaceae	Various taxa grouped	Culicidae	Aedes (Stegomyia) albopictus (Skuse)	Leaf axil	Brazil	São Paulo Province, São Paulo, Santo Dias Park	-23.54	-46.63	Ceretti-Junior et al. 2016[195]
Bromeliaceae	Various taxa grouped	Culicidae	Culex (Culex) chidesteri Dyar	Leaf axil	Brazil	São Paulo Province, São Paulo, Carmo Park	-23.54	-46.63	Ceretti-Junior et al. 2016[195]
Bromeliaceae	Various taxa grouped	Culicidae	Culex (Culex) quinquefasciatus Say	Leaf axil	Brazil	São Paulo Province, São Paulo, Anhanguera Park	-23.54	-46.63	Ceretti-Junior et al. 2016[195]
Bromeliaceae	Various taxa grouped	Culicidae	Culex (Culex) quinquefasciatus Say	Leaf axil	Brazil	São Paulo Province, São Paulo, Chico Mendes Park	-23.54	-46.63	Ceretti-Junior et al. 2016[195]
Bromeliaceae	Various taxa grouped	Culicidae	Culex (Culex) quinquefasciatus Say	Leaf axil	Brazil	São Paulo Province, São Paulo, Ibirapuera Park	-23.54	-46.63	Ceretti-Junior et al. 2016[195]
Bromeliaceae	Various taxa grouped	Culicidae	Culex (Culex) quinquefasciatus Say	Leaf axil	Brazil	São Paulo Province, São Paulo, Park Mario Covas	-23.54	-46.63	Ceretti-Junior et al. 2016[195]
Bromeliaceae	Various taxa grouped	Culicidae	Culex (Culex) quinquefasciatus Say	Leaf axil	Brazil	São Paulo Province, São Paulo, Piqueri Park	-23.54	-46.63	Ceretti-Junior et al. 2016[195]
Bromeliaceae	Various taxa grouped	Culicidae	Culex (Microculex) Imitator Group	Leaf axil	Brazil	São Paulo Province, São Paulo, Carmo Park	-23.54	-46.63	Ceretti-Junior et al. 2016[195]
Bromeliaceae	Various taxa grouped	Culicidae	Culex (Microculex) Imitator Group	Leaf axil	Brazil	São Paulo Province, São Paulo, Previdência Park	-23.54	-46.63	Ceretti-Junior et al. 2016[195]
Bromeliaceae	Various taxa grouped	Culicidae	Culex (Microculex) Imitator Group	Leaf axil	Brazil	São Paulo Province, São Paulo, Santo Dias Park	-23.54	-46.63	Ceretti-Junior et al. 2016[195]
Bromeliaceae	Various taxa grouped	Culicidae	Culex (Microculex) imitator imitator Theobald	Leaf axil	Brazil	São Paulo Province, São Paulo, Colinas de São Francisco Park	-23.54	-46.63	Ceretti-Junior et al. 2016[195]
Bromeliaceae	Various taxa grouped	Culicidae	Culex (Microculex) imitator imitator Theobald	Leaf axil	Brazil	São Paulo Province, São Paulo, Ibirapuera Park	-23.54	-46.63	Ceretti-Junior et al. 2016[195]
Bromeliaceae	Various taxa grouped	Culicidae	Culex (Microculex) imitator imitator Theobald	Leaf axil	Brazil	São Paulo Province, São Paulo, Santo Dias Park	-23.54	-46.63	Ceretti-Junior et al. 2016[195]
Bromeliaceae	Various taxa grouped	Culicidae	Limatus durhamii Theobald	Leaf axil	Brazil	São Paulo Province, São Paulo, Piqueri Park	-23.54	-46.63	Ceretti-Junior et al. 2016[195]
Bromeliaceae	Various taxa grouped	Culicidae	Limatus durhamii Theobald	Leaf axil	Brazil	São Paulo Province, São Paulo, Previdência Park	-23.54	-46.63	Ceretti-Junior et al. 2016[195]
Bromeliaceae	Various taxa grouped	Culicidae	Toxorhynchites (Lynchiella) bambusicolus (Lutz & Neiva)	Leaf axil	Brazil	São Paulo Province, São Paulo, Anhanguera Park	-23.54	-46.63	Ceretti-Junior et al. 2016[195]
Bromeliaceae	Various taxa grouped	Culicidae	Toxorhynchites (Lynchiella) bambusicolus (Lutz & Neiva)	Leaf axil	Brazil	São Paulo Province, São Paulo, Ibirapuera Park	-23.54	-46.63	Ceretti-Junior et al. 2016[195]
Bromeliaceae	Various taxa grouped	Culicidae	Toxorhynchites (Lynchiella) bambusicolus (Lutz & Neiva)	Leaf axil	Brazil	São Paulo Province, São Paulo, Previdência Park	-23.54	-46.63	Ceretti-Junior et al. 2016[195]
Bromeliaceae	Various taxa grouped	Culicidae	Toxorhynchites (Lynchiella) bambusicolus (Lutz & Neiva)	Leaf axil	Brazil	São Paulo Province, São Paulo, Severo Gomes Park	-23.54	-46.63	Ceretti-Junior et al. 2016[195]
Bromeliaceae	Various taxa grouped	Culicidae	Toxorhynchites solstitialis (Lutz)	Leaf axil	Brazil	São Paulo Province, São Paulo, Anhanguera Park	-23.54	-46.63	Ceretti-Junior et al. 2016[195]
Bromeliaceae	Various taxa grouped	Culicidae	Toxorhynchites solstitialis (Lutz)	Leaf axil	Brazil	São Paulo Province, São Paulo, Ibirapuera Park	-23.54	-46.63	Ceretti-Junior et al. 2016[195]
Bromeliaceae	Various taxa grouped	Culicidae	Toxorhynchites Theobald	Leaf axil	Brazil	São Paulo Province, São Paulo, Anhanguera Park	-23.54	-46.63	Ceretti-Junior et al. 2016[195]
Bromeliaceae	Various taxa grouped	Culicidae	Toxorhynchites Theobald	Leaf axil	Brazil	São Paulo Province, São Paulo, Anhanguera Park	-23.54	-46.63	Ceretti-Junior et al. 2016[195]
Bromeliaceae	Various taxa grouped	Culicidae	Toxorhynchites Theobald	Leaf axil	Brazil	São Paulo Province, São Paulo, Colinas de São Francisco Park	-23.54	-46.63	Ceretti-Junior et al. 2016[195]
Bromeliaceae	Various taxa grouped	Culicidae	Toxorhynchites Theobald	Leaf axil	Brazil	São Paulo Province, São Paulo, Guarapiranga Park	-23.54	-46.63	Ceretti-Junior et al. 2016[195]
Bromeliaceae	Various taxa grouped	Culicidae	Toxorhynchites Theobald	Leaf axil	Brazil	São Paulo Province, São Paulo, Ibirapuera Park	-23.54	-46.63	Ceretti-Junior et al. 2016[195]
Bromeliaceae	Various taxa grouped	Culicidae	Toxorhynchites Theobald	Leaf axil	Brazil	São Paulo Province, São Paulo, Nabuco Park	-23.54	-46.63	Ceretti-Junior et al. 2016[195]
Bromeliaceae	Various taxa grouped	Culicidae	Toxorhynchites Theobald	Leaf axil	Brazil	São Paulo Province, São Paulo, Previdência Park	-23.54	-46.63	Ceretti-Junior et al. 2016[195]
Bromeliaceae	Various taxa grouped	Culicidae	Toxorhynchites Theobald	Leaf axil	Brazil	São Paulo Province, São Paulo, Santo Dias Park	-23.54	-46.63	Ceretti-Junior et al. 2016[195]
Bromeliaceae	Various taxa grouped	Culicidae	Trichoprosopon (Trichoprosopon) pallidiventer (Lutz)	Leaf axil	Brazil	São Paulo Province, São Paulo, Piqueri Park	-23.54	-46.63	Ceretti-Junior et al. 2016[195]
Bromeliaceae	Various taxa grouped	Culicidae	Wyeomyia (Miamyia) oblita (Lutz)	Leaf axil	Brazil	São Paulo Province, São Paulo, Anhanguera Park	-23.54	-46.63	Ceretti-Junior et al. 2016[195]
Bromeliaceae	Various taxa grouped	Culicidae	Wyeomyia (Phoniomyia) cf. galvaoi	Leaf axil	Brazil	São Paulo Province, São Paulo, Guarapiranga Park	-23.54	-46.63	Ceretti-Junior et al. 2016[195]
Bromeliaceae	Various taxa grouped	Culicidae	Wyeomyia (Phoniomyia) cf. galvaoi	Leaf axil	Brazil	São Paulo Province, São Paulo, Santo Dias Park	-23.54	-46.63	Ceretti-Junior et al. 2016[195]
Bromeliaceae	Various taxa grouped	Culicidae	Wyeomyia (Phoniomyia) davisi (Lane & Cerqueira)	Leaf axil	Brazil	São Paulo Province, São Paulo, Santo Dias Park	-23.54	-46.63	Ceretti-Junior et al. 2016[195]
Bromeliaceae	Various taxa grouped	Culicidae	Wyeomyia serratoria (Dyar & Nunez Tovar)	Leaf axil	Brazil	São Paulo Province, São Paulo, Anhanguera Park	-23.54	-46.63	Ceretti-Junior et al. 2016[195]
Bromeliaceae	Various taxa grouped	Culicidae	Wyeomyia serratoria (Dyar & Nunez Tovar)	Leaf axil	Brazil	São Paulo Province, São Paulo, Santo Dias Park	-23.54	-46.63	Ceretti-Junior et al. 2016[195]
Bromeliaceae	Various taxa grouped	Culicidae	Wyeomyia Theobald	Leaf axil	Brazil	São Paulo Province, São Paulo, Burle Marx Park	-23.54	-46.63	Ceretti-Junior et al. 2016[195]
Bromeliaceae	Various taxa grouped	Culicidae	Wyeomyia Theobald	Leaf axil	Brazil	São Paulo Province, São Paulo, Ibirapuera Park	-23.54	-46.63	Ceretti-Junior et al. 2016[195]
Bromeliaceae	Undetermined	Culicidae	Aedes (Stegomyia) aegypti (Linnaeus)	Leaf axil	Brazil	Cantareira State Park, Pinheirinho Trail	-23.4104	-46.6201	Ceretti-Junior et al. 2025[181]
Bromeliaceae	Undetermined	Culicidae	Aedes (Stegomyia) albopictus (Skuse)	Leaf axil	Brazil	Cantareira State Park, Administration Area	-23.451	-46.6357	Ceretti-Junior et al. 2025[181]
Bromeliaceae	Undetermined	Culicidae	Anopheles (Kerteszia) bellator Dyar & Knab	Leaf axil	Brazil	Cantareira State Park, Administration Area	-23.451	-46.6357	Ceretti-Junior et al. 2025[181]
Bromeliaceae	Undetermined	Culicidae	Anopheles (Kerteszia) cruzii Dyar & Knab	Leaf axil	Brazil	Cantareira State Park, Administration Area	-23.451	-46.6357	Ceretti-Junior et al. 2025[181]
Bromeliaceae	Undetermined	Culicidae	Anopheles (Kerteszia) cruzii Dyar & Knab	Leaf axil	Brazil	Cantareira State Park, Bica Trail	-23.4539	-46.6348	Ceretti-Junior et al. 2025[181]
Bromeliaceae	Undetermined	Culicidae	Anopheles (Kerteszia) cruzii Dyar & Knab	Leaf axil	Brazil	Cantareira State Park, Pinheirinho Trail	-23.4104	-46.6201	Ceretti-Junior et al. 2025[181]
Bromeliaceae	Undetermined	Culicidae	Culex (Carrollia) iridescens (Lutz)	Leaf axil	Brazil	Cantareira State Park, Pinheirinho Trail	-23.4104	-46.6201	Ceretti-Junior et al. 2025[181]
Bromeliaceae	Undetermined	Culicidae	Culex (Culex) dolosus (Lynch Arribálzaga)	Leaf axil	Brazil	Cantareira State Park, Administration Area	-23.451	-46.6357	Ceretti-Junior et al. 2025[181]
Bromeliaceae	Undetermined	Culicidae	Culex (Melanoconion) intrincatus Brèthes	Leaf axil	Brazil	Cantareira State Park, Pinheirinho Trail	-23.4104	-46.6201	Ceretti-Junior et al. 2025[181]
Bromeliaceae	Undetermined	Culicidae	Culex (Microculex) albipes Lutz	Leaf axil	Brazil	Cantareira State Park, Administration Area	-23.451	-46.6357	Ceretti-Junior et al. 2025[181]
Bromeliaceae	Undetermined	Culicidae	Culex (Microculex) albipes Lutz	Leaf axil	Brazil	Cantareira State Park, Bica Trail	-23.4539	-46.6348	Ceretti-Junior et al. 2025[181]
Bromeliaceae	Undetermined	Culicidae	Culex (Microculex) albipes Lutz	Leaf axil	Brazil	Cantareira State Park, Pinheirinho Trail	-23.4104	-46.6201	Ceretti-Junior et al. 2025[181]
Bromeliaceae	Undetermined	Culicidae	Culex (Microculex) daumastocampa Dyar & Knab	Leaf axil	Brazil	Cantareira State Park, Pinheirinho Trail	-23.4104	-46.6201	Ceretti-Junior et al. 2025[181]
Bromeliaceae	Undetermined	Culicidae	Culex (Microculex) dubitans Lane & Whitman	Leaf axil	Brazil	Cantareira State Park, Pinheirinho Trail	-23.4104	-46.6201	Ceretti-Junior et al. 2025[181]
Bromeliaceae	Undetermined	Culicidae	Culex (Microculex) Imitator Group	Leaf axil	Brazil	Cantareira State Park, Administration Area	-23.451	-46.6357	Ceretti-Junior et al. 2025[181]
Bromeliaceae	Undetermined	Culicidae	Culex (Microculex) Imitator Group	Leaf axil	Brazil	Cantareira State Park, Pinheirinho Trail	-23.4104	-46.6201	Ceretti-Junior et al. 2025[181]
Bromeliaceae	Undetermined	Culicidae	Culex (Microculex) imitator Theobald	Leaf axil	Brazil	Cantareira State Park, Administration Area	-23.451	-46.6357	Ceretti-Junior et al. 2025[181]
Bromeliaceae	Undetermined	Culicidae	Culex (Microculex) imitator Theobald	Leaf axil	Brazil	Cantareira State Park, Bica Trail	-23.4539	-46.6348	Ceretti-Junior et al. 2025[181]
Bromeliaceae	Undetermined	Culicidae	Culex (Microculex) imitator Theobald	Leaf axil	Brazil	Cantareira State Park, Pinheirinho Trail	-23.4104	-46.6201	Ceretti-Junior et al. 2025[181]
Bromeliaceae	Undetermined	Culicidae	Culex (Microculex) inimitabilis fuscatus Lane & Whitman	Leaf axil	Brazil	Cantareira State Park, Pinheirinho Trail	-23.4104	-46.6201	Ceretti-Junior et al. 2025[181]
Bromeliaceae	Undetermined	Culicidae	Culex (Microculex) inimitabilis inimitabilis Dyar & Knab	Leaf axil	Brazil	Cantareira State Park, Pinheirinho Trail	-23.4104	-46.6201	Ceretti-Junior et al. 2025[181]
Bromeliaceae	Undetermined	Culicidae	Culex (Microculex) lanei Coutinho	Leaf axil	Brazil	Cantareira State Park, Administration Area	-23.451	-46.6357	Ceretti-Junior et al. 2025[181]
Bromeliaceae	Undetermined	Culicidae	Culex (Microculex) neglectus Lutz	Leaf axil	Brazil	Cantareira State Park, Administration Area	-23.451	-46.6357	Ceretti-Junior et al. 2025[181]
Bromeliaceae	Undetermined	Culicidae	Culex (Microculex) neglectus Lutz	Leaf axil	Brazil	Cantareira State Park, Pinheirinho Trail	-23.4104	-46.6201	Ceretti-Junior et al. 2025[181]
Bromeliaceae	Undetermined	Culicidae	Culex (Microculex) Pleuristriatus Group	Leaf axil	Brazil	Cantareira State Park, Administration Area	-23.451	-46.6357	Ceretti-Junior et al. 2025[181]
Bromeliaceae	Undetermined	Culicidae	Culex (Microculex) Pleuristriatus Group	Leaf axil	Brazil	Cantareira State Park, Pinheirinho Trail	-23.4104	-46.6201	Ceretti-Junior et al. 2025[181]
Bromeliaceae	Undetermined	Culicidae	Culex (Microculex) pleuristriatus Theobald	Leaf axil	Brazil	Cantareira State Park, Administration Area	-23.451	-46.6357	Ceretti-Junior et al. 2025[181]
Bromeliaceae	Undetermined	Culicidae	Culex (Microculex) pleuristriatus Theobald	Leaf axil	Brazil	Cantareira State Park, Bica Trail	-23.4539	-46.6348	Ceretti-Junior et al. 2025[181]
Bromeliaceae	Undetermined	Culicidae	Culex (Microculex) pleuristriatus Theobald	Leaf axil	Brazil	Cantareira State Park, Pinheirinho Trail	-23.4104	-46.6201	Ceretti-Junior et al. 2025[181]
Bromeliaceae	Undetermined	Culicidae	Culex (Microculex) pleuristriatus/albipes	Leaf axil	Brazil	Cantareira State Park, Pinheirinho Trail	-23.4104	-46.6201	Ceretti-Junior et al. 2025[181]
Bromeliaceae	Undetermined	Culicidae	Culex (Microculex) reducens Lane & Whitman	Leaf axil	Brazil	Cantareira State Park, Administration Area	-23.451	-46.6357	Ceretti-Junior et al. 2025[181]
Bromeliaceae	Undetermined	Culicidae	Culex (Microculex) Theobald	Leaf axil	Brazil	Cantareira State Park, Administration Area	-23.451	-46.6357	Ceretti-Junior et al. 2025[181]
Bromeliaceae	Undetermined	Culicidae	Culex (Microculex) Theobald	Leaf axil	Brazil	Cantareira State Park, Pinheirinho Trail	-23.4104	-46.6201	Ceretti-Junior et al. 2025[181]
Bromeliaceae	Undetermined	Culicidae	Culex (Microculex) worontzowi Pessoa & Galvão	Leaf axil	Brazil	Cantareira State Park, Administration Area	-23.451	-46.6357	Ceretti-Junior et al. 2025[181]
Bromeliaceae	Undetermined	Culicidae	Culex (Microculex) worontzowi Pessoa & Galvão	Leaf axil	Brazil	Cantareira State Park, Bica Trail	-23.4539	-46.6348	Ceretti-Junior et al. 2025[181]
Bromeliaceae	Undetermined	Culicidae	Culex (Microculex) worontzowi Pessoa & Galvão	Leaf axil	Brazil	Cantareira State Park, Pinheirinho Trail	-23.4104	-46.6201	Ceretti-Junior et al. 2025[181]
Bromeliaceae	Undetermined	Culicidae	Culex ocellatus Theobald	Leaf axil	Brazil	Cantareira State Park, Administration Area	-23.451	-46.6357	Ceretti-Junior et al. 2025[181]
Bromeliaceae	Undetermined	Culicidae	Culex ocellatus Theobald	Leaf axil	Brazil	Cantareira State Park, Bica Trail	-23.4539	-46.6348	Ceretti-Junior et al. 2025[181]
Bromeliaceae	Undetermined	Culicidae	Culex ocellatus Theobald	Leaf axil	Brazil	Cantareira State Park, Pinheirinho Trail	-23.4104	-46.6201	Ceretti-Junior et al. 2025[181]
Bromeliaceae	Undetermined	Culicidae	Toxorhynchites (Ankylorhynchus) trichopygus (Wiedemann)	Leaf axil	Brazil	Cantareira State Park, Administration Area	-23.451	-46.6357	Ceretti-Junior et al. 2025[181]
Bromeliaceae	Undetermined	Culicidae	Toxorhynchites (Lynchiella) bambusicolus (Lutz & Neiva)	Leaf axil	Brazil	Cantareira State Park, Pinheirinho Trail	-23.4104	-46.6201	Ceretti-Junior et al. 2025[181]
Bromeliaceae	Undetermined	Culicidae	Toxorhynchites (Lynchiella) guadeloupensis (Dyar & Knab)	Leaf axil	Brazil	Cantareira State Park, Administration Area	-23.451	-46.6357	Ceretti-Junior et al. 2025[181]
Bromeliaceae	Undetermined	Culicidae	Toxorhynchites (Lynchiella) Lahille	Leaf axil	Brazil	Cantareira State Park, Pinheirinho Trail	-23.4104	-46.6201	Ceretti-Junior et al. 2025[181]
Bromeliaceae	Undetermined	Culicidae	Toxorhynchites purpureus/catharinensis	Leaf axil	Brazil	Cantareira State Park, Administration Area	-23.451	-46.6357	Ceretti-Junior et al. 2025[181]
Bromeliaceae	Undetermined	Culicidae	Toxorhynchites purpureus/catharinensis	Leaf axil	Brazil	Cantareira State Park, Pinheirinho Trail	-23.4104	-46.6201	Ceretti-Junior et al. 2025[181]
Bromeliaceae	Undetermined	Culicidae	Toxorhynchites Theobald	Leaf axil	Brazil	Cantareira State Park, Administration Area	-23.451	-46.6357	Ceretti-Junior et al. 2025[181]
Bromeliaceae	Undetermined	Culicidae	Toxorhynchites Theobald	Leaf axil	Brazil	Cantareira State Park, Bica Trail	-23.4539	-46.6348	Ceretti-Junior et al. 2025[181]
Bromeliaceae	Undetermined	Culicidae	Toxorhynchites Theobald	Leaf axil	Brazil	Cantareira State Park, Pinheirinho Trail	-23.4104	-46.6201	Ceretti-Junior et al. 2025[181]
Bromeliaceae	Undetermined	Culicidae	Wyeomyia (Phoniomyia) davisi (Lane & Cerqueira)	Leaf axil	Brazil	Cantareira State Park, Administration Area	-23.451	-46.6357	Ceretti-Junior et al. 2025[181]
Bromeliaceae	Undetermined	Culicidae	Wyeomyia (Phoniomyia) davisi (Lane & Cerqueira)	Leaf axil	Brazil	Cantareira State Park, Bica Trail	-23.4539	-46.6348	Ceretti-Junior et al. 2025[181]
Bromeliaceae	Undetermined	Culicidae	Wyeomyia (Phoniomyia) davisi (Lane & Cerqueira)	Leaf axil	Brazil	Cantareira State Park, Pinheirinho Trail	-23.4104	-46.6201	Ceretti-Junior et al. 2025[181]
Bromeliaceae	Undetermined	Culicidae	Wyeomyia (Phoniomyia) edwardsi (Lane & Cerqueira)	Leaf axil	Brazil	Cantareira State Park, Administration Area	-23.451	-46.6357	Ceretti-Junior et al. 2025[181]
Bromeliaceae	Undetermined	Culicidae	Wyeomyia (Phoniomyia) edwardsi (Lane & Cerqueira)	Leaf axil	Brazil	Cantareira State Park, Pinheirinho Trail	-23.4104	-46.6201	Ceretti-Junior et al. 2025[181]
Bromeliaceae	Undetermined	Culicidae	Wyeomyia (Phoniomyia) pallidoventer (Theobald)	Leaf axil	Brazil	Cantareira State Park, Administration Area	-23.451	-46.6357	Ceretti-Junior et al. 2025[181]
Bromeliaceae	Undetermined	Culicidae	Wyeomyia (Phoniomyia) pallidoventer (Theobald)	Leaf axil	Brazil	Cantareira State Park, Pinheirinho Trail	-23.4104	-46.6201	Ceretti-Junior et al. 2025[181]
Bromeliaceae	Undetermined	Culicidae	Wyeomyia (Phoniomyia) palmata (Lane & Cerqueira)	Leaf axil	Brazil	Cantareira State Park, Pinheirinho Trail	-23.4104	-46.6201	Ceretti-Junior et al. 2025[181]
Bromeliaceae	Undetermined	Culicidae	Wyeomyia (Phoniomyia) Theobald	Leaf axil	Brazil	Cantareira State Park, Administration Area	-23.451	-46.6357	Ceretti-Junior et al. 2025[181]
Bromeliaceae	Undetermined	Culicidae	Wyeomyia (Phoniomyia) Theobald	Leaf axil	Brazil	Cantareira State Park, Pinheirinho Trail	-23.4104	-46.6201	Ceretti-Junior et al. 2025[181]
Bromeliaceae	Undetermined	Culicidae	Wyeomyia (Phoniomyia) theobaldi (Lane & Cerqueira)	Leaf axil	Brazil	Cantareira State Park, Administration Area	-23.451	-46.6357	Ceretti-Junior et al. 2025[181]
Bromeliaceae	Undetermined	Culicidae	Wyeomyia (Phoniomyia) theobaldi (Lane & Cerqueira)	Leaf axil	Brazil	Cantareira State Park, Bica Trail	-23.4539	-46.6348	Ceretti-Junior et al. 2025[181]
Bromeliaceae	Undetermined	Culicidae	Wyeomyia (Phoniomyia) theobaldi (Lane & Cerqueira)	Leaf axil	Brazil	Cantareira State Park, Pinheirinho Trail	-23.4104	-46.6201	Ceretti-Junior et al. 2025[181]
Bromeliaceae	Undetermined	Culicidae	Aedes (Stegomyia) aegypti (Linnaeus)	Leaf rosette	USA: Virgin Islands	Bravos de Boston in San Juan, Barrio Florencio and Barrio Clarita in Fajardo, Reparto Teresita and Parsella Juan Sanchez in Bayamon, and at Barrio Villa Nueva in Caquas			Chadee et al. 1998[89]
Bromeliaceae	Undetermined	Culicidae	Aedes (Stegomyia) aegypti (Linnaeus)	Leaf rosette	USA: Virgin Islands	Bravos de Boston, San Juan			Chadee et al. 1998[89]
Bromeliaceae	Undetermined	Culicidae	Aedes (Stegomyia) aegypti (Linnaeus)	Leaf rosette	USA: Virgin Islands	Parsella Juan Sanchez, Bayamon			Chadee et al. 1998[89]
Bromeliaceae	Undetermined	Culicidae	Aedes (Stegomyia) aegypti (Linnaeus)	Leaf rosette	USA: Virgin Islands	Reparto Teresita, Bayamon			Chadee et al. 1998[89]
Bromeliaceae	Aechmea nudicaulis (L.) Griseb.	Culicidae	Aedes (Stegomyia) aegypti (Linnaeus)	Leaf rosette	Trinidad and Tobago	Saint David			Chadee et al. 1998[89]
Bromeliaceae	Aechmea nudicaulis (L.) Griseb.	Culicidae	Aedes (Stegomyia) aegypti (Linnaeus)	Leaf rosette	Trinidad and Tobago	Saint George			Chadee et al. 1998[89]
Bromeliaceae	Aechmea nudicaulis (L.) Griseb.	Culicidae	Aedes (Stegomyia) aegypti (Linnaeus)	Leaf rosette	Trinidad and Tobago	Saint Patrick			Chadee et al. 1998[89]
Bromeliaceae	Undetermined	Culicidae	Aedes (Stegomyia) aegypti (Linnaeus)	Leaf rosette	Trinidad and Tobago	St. George			Chadee et al. 1998[89]
Bromeliaceae	Tillandsia fasciculata Sw.	Culicidae	Aedes (Stegomyia) aegypti (Linnaeus)	Leaf rosette	Trinidad and Tobago	St. George, St. David, St. Patrick counties			Chadee et al. 1998[89]
Bromeliaceae	Tillandsia L.	Culicidae	Aedes (Stegomyia) aegypti (Linnaeus)	Leaf rosette	Trinidad and Tobago	St. George, St. David, St. Patrick counties			Chadee et al. 1998[89]
Bromeliaceae	Aechmea nudicaulis (L.) Griseb.	Culicidae	Aedes (Stegomyia) aegypti (Linnaeus)	Leaf rosette	Trinidad and Tobago	St. Patrick			Chadee et al. 1998[89]
Bromeliaceae	Undetermined	Culicidae	Aedes (Stegomyia) aegypti (Linnaeus)	Leaf rosette	Trinidad and Tobago	Trinidad, St. David County			Chadee et al. 1998[89]
Bromeliaceae	Undetermined	Culicidae	Aedes (Stegomyia) aegypti (Linnaeus)	Leaf rosette	Trinidad and Tobago	Trinidad, St. George County			Chadee et al. 1998[89]
Bromeliaceae	Undetermined	Culicidae	Aedes (Stegomyia) aegypti (Linnaeus)	Leaf rosette	Trinidad and Tobago	Trinidad, St. Patrick County			Chadee et al. 1998[89]
Bromeliaceae	Undetermined	Culicidae	Aedes (Stegomyia) aegypti (Linnaeus)	Leaf rosette	Grenada	Undetermined			Chadee et al. 1998[89]
Bromeliaceae	Undetermined	Culicidae	Aedes (Stegomyia) aegypti (Linnaeus)	Leaf rosette	USA: Puerto Rico	Undetermined			Chadee et al. 1998[89]
Bromeliaceae	Undetermined	Culicidae	Aedes mediovittatus (Coquillett)	Leaf rosette	USA: Virgin Islands	not specified			Chadee et al. 1998[89]
Bromeliaceae	Undetermined	Culicidae	Wyeomyia (Phoniomyia) bonnei (Lane & Cerqueira)	Leaf rosette	USA: Puerto Rico	not specified			Chadee et al. 1998[89]
Bromeliaceae	Guzmania berteroniana (Schult. & Schult. f.) Mez	Chironomidae	Tanytarsus bromelicola Cranston	Leaf rosette	USA: Puerto Rico	Municipio de Rio Grande, south of El Verde, El Verde Field Station, Bridge Trail at Rio Sonadora suspension bridge, 375m	18.3243	-65.8185	Cranston 2007[120]
Bromeliaceae	Undetermined	Chironomidae	Tanytarsus bromelicola Cranston	Leaf rosette	USA: Puerto Rico	San Juan, Rio Piedras, Jardim Botanico	18.65	-66.0833	Cranston 2007[120]
Bromeliaceae	Tillandsia L.	Chironomidae	Tanytarsus bromelicola Cranston	Leaf rosette	USA	Indian River County, Donald Macdonald Park nr. Roseland			Cranston 2007[120]
Musaceae	Musa L.	Chironomidae	Metriocnemus wittei Freeman	Leaf axil	Uganda	Musandama, 2438m			Cranston and Judd 1987[101], Freeman 1956[99]
Bromeliaceae	Undetermined	Culicidae	Aedes (Stegomyia) albopictus (Skuse)	Undetermined	Brazil	Rio de Janeiro State, Cachoeiras de Macacu, Guapiaçu Ecological Reserve			de Almeida et al. 2025[196]
Bromeliaceae	Undetermined	Culicidae	Culex (Culex) mollis Dyar & Knab	Undetermined	Brazil	Rio de Janeiro State, Cachoeiras de Macacu, Guapiaçu Ecological Reserve			de Almeida et al. 2025[196]
Bromeliaceae	Undetermined	Culicidae	Culex (Microculex) hedys Root	Undetermined	Brazil	Rio de Janeiro State, Cachoeiras de Macacu, Guapiaçu Ecological Reserve			de Almeida et al. 2025[196]
Bromeliaceae	Undetermined	Culicidae	Culex (Microculex) pleuristriatus Theobald	Undetermined	Brazil	Rio de Janeiro State, Cachoeiras de Macacu, Guapiaçu Ecological Reserve			de Almeida et al. 2025[196]
Bromeliaceae	Undetermined	Culicidae	Culex (Microculex) retrosus Lane & Whitman	Undetermined	Brazil	Rio de Janeiro State, Cachoeiras de Macacu, Guapiaçu Ecological Reserve			de Almeida et al. 2025[196]
Bromeliaceae	Undetermined	Culicidae	Culex Linnaeus	Undetermined	Brazil	Rio de Janeiro State, Cachoeiras de Macacu, Guapiaçu Ecological Reserve			de Almeida et al. 2025[196]
Bromeliaceae	Undetermined	Culicidae	Culex ocellatus Theobald	Undetermined	Brazil	Rio de Janeiro State, Cachoeiras de Macacu, Guapiaçu Ecological Reserve			de Almeida et al. 2025[196]
Bromeliaceae	Undetermined	Culicidae	Isostomyia lunata (Theobald)	Undetermined	Brazil	Rio de Janeiro State, Cachoeiras de Macacu, Guapiaçu Ecological Reserve			de Almeida et al. 2025[196]
Bromeliaceae	Undetermined	Culicidae	Limatus durhamii Theobald	Undetermined	Brazil	Rio de Janeiro State, Cachoeiras de Macacu, Guapiaçu Ecological Reserve			de Almeida et al. 2025[196]
Bromeliaceae	Undetermined	Culicidae	Onirion personatum (Lutz)	Undetermined	Brazil	Rio de Janeiro State, Cachoeiras de Macacu, Guapiaçu Ecological Reserve			de Almeida et al. 2025[196]
Bromeliaceae	Undetermined	Culicidae	Toxorhynchites (Lynchiella) violaceus (Wiedeman)	Undetermined	Brazil	Rio de Janeiro State, Cachoeiras de Macacu, Guapiaçu Ecological Reserve			de Almeida et al. 2025[196]
Bromeliaceae	Undetermined	Culicidae	Toxorhynchites Theobald	Undetermined	Brazil	Rio de Janeiro State, Cachoeiras de Macacu, Guapiaçu Ecological Reserve			de Almeida et al. 2025[196]
Bromeliaceae	Undetermined	Culicidae	Trichoprosopon compressum Lutz	Undetermined	Brazil	Rio de Janeiro State, Cachoeiras de Macacu, Guapiaçu Ecological Reserve			de Almeida et al. 2025[196]
Bromeliaceae	Undetermined	Culicidae	Wyeomyia (Cruzmyia) dyari Lane & Cerqueira	Undetermined	Brazil	Rio de Janeiro State, Cachoeiras de Macacu, Guapiaçu Ecological Reserve			de Almeida et al. 2025[196]
Bromeliaceae	Undetermined	Culicidae	Wyeomyia (Phoniomyia) edwardsi (Lane & Cerqueira)	Undetermined	Brazil	Rio de Janeiro State, Cachoeiras de Macacu, Guapiaçu Ecological Reserve			de Almeida et al. 2025[196]
Bromeliaceae	Undetermined	Culicidae	Wyeomyia (Wyeomyia) arthrostigma (Lutz)	Undetermined	Brazil	Rio de Janeiro State, Cachoeiras de Macacu, Guapiaçu Ecological Reserve			de Almeida et al. 2025[196]
Bromeliaceae	Undetermined	Culicidae	Wyeomyia Theobald	Undetermined	Brazil	Rio de Janeiro State, Cachoeiras de Macacu, Guapiaçu Ecological Reserve			de Almeida et al. 2025[196]
Bromeliaceae	Undetermined	Ceratopogonidae	Forcipomyia (Phytohelea) antiguensis Saunders	Leaf rosette	Trinidad and Tobago	Trinidad, Mount St. Benedict			De Meillon and Wirth 1979[97]
Bromeliaceae	Undetermined	Ceratopogonidae	Forcipomyia (Phytohelea) bromelicola (Lutz)	Leaf rosette	Antigua and Barbuda	Antigua			De Meillon and Wirth 1979[97]
Bromeliaceae	Undetermined	Ceratopogonidae	Forcipomyia (Phytohelea) caribbeana Saunders	Leaf rosette	Brazil	Bahia, Ilheus			De Meillon and Wirth 1979[97]
Bromeliaceae	Undetermined	Ceratopogonidae	Forcipomyia (Phytohelea) edwardsi (Saunders)	Leaf rosette	Brazil	Bahia, Ilheus			De Meillon and Wirth 1979[97]
Bromeliaceae	Bromelia pinguin L.	Ceratopogonidae	Forcipomyia (Phytohelea) jocosa Saunders	Leaf rosette	Trinidad and Tobago	Trinidad, Mount St. Benedict			De Meillon and Wirth 1979[97]
Bromeliaceae	Bromelia pinguin L.	Ceratopogonidae	Forcipomyia (Phytohelea) oligarthra Saunders	Leaf rosette	South Africa	Tzaneen			De Meillon and Wirth 1979[97]
Bromeliaceae	Ananas Mill.	Ceratopogonidae	Forcipomyia (Phytohelea) oligarthra Saunders	Leaf rosette	Dominica				De Meillon and Wirth 1979[97]
Bromeliaceae	Ananas Mill.	Ceratopogonidae	Forcipomyia (Phytohelea) oligarthra Saunders	Leaf rosette	Guyana				De Meillon and Wirth 1979[97]
Bromeliaceae	Ananas Mill.	Ceratopogonidae	Forcipomyia (Phytohelea) oligarthra Saunders	Leaf rosette	Singapore				De Meillon and Wirth 1979[97]
Bromeliaceae	Ananas Mill.	Ceratopogonidae	Forcipomyia (Phytohelea) oligarthra Saunders	Leaf rosette	UK: Montserrat				De Meillon and Wirth 1979[97]
Bromeliaceae	Ananas Mill.	Ceratopogonidae	Forcipomyia (Phytohelea) oligarthra Saunders	Leaf rosette	USA: Puerto Rico				De Meillon and Wirth 1979[97]
Bromeliaceae	Undetermined	Ceratopogonidae	Forcipomyia (Phytohelea) caribbeana Saunders	Leaf rosette	Brazil	Rio de Janeiro			De Meillon and Wirth 1979[97]
Bromeliaceae	Undetermined	Ceratopogonidae	Forcipomyia (Phytohelea) keilini (Saunders)	Leaf rosette	Brazil	Pernambuco			De Meillon and Wirth 1979[97]
Bromeliaceae	Undetermined	Ceratopogonidae	Forcipomyia (Phytohelea) magna (Saunders)	Leaf rosette	Brazil	Pernambuco			De Meillon and Wirth 1979[97]
Heliconiaceae	Heliconia bihai (L.) L.	Culicidae	Undetermined	Bract	Brazil	Pernambuco Province, Paulista			de Oliveira et al. 2010[197]
Heliconiaceae	Heliconia bihai (L.) L.	Dolichopodidae	Undetermined	Bract	Brazil	Pernambuco Province, Paulista			de Oliveira et al. 2010[197]
Heliconiaceae	Heliconia bihai (L.) L.	Muscidae	Undetermined	Bract	Brazil	Pernambuco Province, Paulista			de Oliveira et al. 2010[197]
Heliconiaceae	Heliconia bihai (L.) L.	Psychodidae	Undetermined	Bract	Brazil	Pernambuco Province, Paulista			de Oliveira et al. 2010[197]
Heliconiaceae	Heliconia bihai (L.) L.	Tabanidae	Undetermined	Bract	Brazil	Pernambuco Province, Paulista			de Oliveira et al. 2010[197]
Heliconiaceae	Heliconia bihai (L.) L.	Tipuloidea	Undetermined	Bract	Brazil	Pernambuco Province, Paulista			de Oliveira et al. 2010[197]
Marantaceae	Calathea capitata (Ruiz and Pav.) Lindl.	Limoniidae	Undetermined	Leaf roll	Peru	Province Paucartambo, Pilcopata, Manu Biological Station	-12.8955	-71.4038	Dendi et al. 2023[19]
Bromeliaceae	Aechmea mertensii (G.Mey.) Schult. & Schult.f.	Ceratopogonidae	Bezzia Kieffer	Leaf axil	France: French Guiana	Angoulème, Citrus plantation			Dézerald et al. 2014[124]
Bromeliaceae	Aechmea mertensii (G.Mey.) Schult. & Schult.f.	Ceratopogonidae	Bezzia Kieffer	Leaf axil	France: French Guiana	Kaw, pioneer growth			Dézerald et al. 2014[124]
Bromeliaceae	Guzmania lingulata (L.) Mez	Ceratopogonidae	Bezzia Kieffer	Leaf axil	France: French Guiana	Nouragues, primary forest			Dézerald et al. 2014[124]
Bromeliaceae	Vriesea splendens (Brongn.) Lem.	Ceratopogonidae	Bezzia Kieffer	Leaf axil	France: French Guiana	Nouragues, primary forest			Dézerald et al. 2014[124]
Bromeliaceae	Aechmea aquilega (Salisb.) Griseb.	Ceratopogonidae	Bezzia Kieffer	Leaf axil	France: French Guiana	Nouragues, rock savannah			Dézerald et al. 2014[124]
Bromeliaceae	Aechmea bromeliifolia (Rudge) Baker ex Benth. & Hook.f.	Ceratopogonidae	Bezzia Kieffer	Leaf axil	France: French Guiana	Nouragues, transition forest			Dézerald et al. 2014[124]
Bromeliaceae	Aechmea mertensii (G.Mey.) Schult. & Schult.f.	Ceratopogonidae	Bezzia Kieffer	Leaf axil	France: French Guiana	Petit Saut, pioneer growth			Dézerald et al. 2014[124]
Bromeliaceae	Aechmea mertensii (G.Mey.) Schult. & Schult.f.	Ceratopogonidae	Bezzia Kieffer	Leaf axil	France: French Guiana	Petit Saut, primary forest			Dézerald et al. 2014[124]
Bromeliaceae	Aechmea mertensii (G.Mey.) Schult. & Schult.f.	Ceratopogonidae	Bezzia Kieffer	Leaf axil	France: French Guiana	Saint Elie, Citrus plantation			Dézerald et al. 2014[124]
Bromeliaceae	Aechmea mertensii (G.Mey.) Schult. & Schult.f.	Ceratopogonidae	Forcipomyia Meigen	Leaf axil	France: French Guiana	Angoulème, Citrus plantation			Dézerald et al. 2014[124]
Bromeliaceae	Aechmea mertensii (G.Mey.) Schult. & Schult.f.	Ceratopogonidae	Forcipomyia Meigen	Leaf axil	France: French Guiana	Kaw, pioneer growth			Dézerald et al. 2014[124]
Bromeliaceae	Aechmea aquilega (Salisb.) Griseb.	Ceratopogonidae	Forcipomyia Meigen	Leaf axil	France: French Guiana	Nouragues, rock savannah			Dézerald et al. 2014[124]
Bromeliaceae	Vriesea pleiosticha (Grisebach) Gouda	Ceratopogonidae	Forcipomyia Meigen	Leaf axil	France: French Guiana	Nouragues, transition forest			Dézerald et al. 2014[124]
Bromeliaceae	Aechmea mertensii (G.Mey.) Schult. & Schult.f.	Ceratopogonidae	Forcipomyia Meigen	Leaf axil	France: French Guiana	Petit Saut, pioneer growth			Dézerald et al. 2014[124]
Bromeliaceae	Aechmea mertensii (G.Mey.) Schult. & Schult.f.	Ceratopogonidae	Forcipomyia Meigen	Leaf axil	France: French Guiana	Saint Elie, Citrus plantation			Dézerald et al. 2014[124]
Bromeliaceae	Aechmea mertensii (G.Mey.) Schult. & Schult.f.	Chironomidae	Chironominae Newman	Leaf axil	France: French Guiana	Angoulème, Citrus plantation			Dézerald et al. 2014[124]
Bromeliaceae	Aechmea mertensii (G.Mey.) Schult. & Schult.f.	Chironomidae	Chironominae Newman	Leaf axil	France: French Guiana	Kaw, pioneer growth			Dézerald et al. 2014[124]
Bromeliaceae	Guzmania lingulata (L.) Mez	Chironomidae	Chironominae Newman	Leaf axil	France: French Guiana	Nouragues, primary forest			Dézerald et al. 2014[124]
Bromeliaceae	Vriesea splendens (Brongn.) Lem.	Chironomidae	Chironominae Newman	Leaf axil	France: French Guiana	Nouragues, primary forest			Dézerald et al. 2014[124]
Bromeliaceae	Aechmea aquilega (Salisb.) Griseb.	Chironomidae	Chironominae Newman	Leaf axil	France: French Guiana	Nouragues, rock savannah			Dézerald et al. 2014[124]
Bromeliaceae	Catopsis berteroniana (Schult. & Schult.f.) Mez	Chironomidae	Chironominae Newman	Leaf axil	France: French Guiana	Nouragues, rock savannah			Dézerald et al. 2014[124]
Bromeliaceae	Aechmea bromeliifolia (Rudge) Baker ex Benth. & Hook.f.	Chironomidae	Chironominae Newman	Leaf axil	France: French Guiana	Nouragues, transition forest			Dézerald et al. 2014[124]
Bromeliaceae	Vriesea pleiosticha (Grisebach) Gouda	Chironomidae	Chironominae Newman	Leaf axil	France: French Guiana	Nouragues, transition forest			Dézerald et al. 2014[124]
Bromeliaceae	Aechmea mertensii (G.Mey.) Schult. & Schult.f.	Chironomidae	Chironominae Newman	Leaf axil	France: French Guiana	Petit Saut, pioneer growth			Dézerald et al. 2014[124]
Bromeliaceae	Aechmea mertensii (G.Mey.) Schult. & Schult.f.	Chironomidae	Chironominae Newman	Leaf axil	France: French Guiana	Saint Elie, Citrus plantation			Dézerald et al. 2014[124]
Bromeliaceae	Guzmania lingulata (L.) Mez	Chironomidae	Orthocladiinae Kieffer	Leaf axil	France: French Guiana	Nouragues, primary forest			Dézerald et al. 2014[124]
Bromeliaceae	Vriesea pleiosticha (Grisebach) Gouda	Chironomidae	Orthocladiinae Kieffer	Leaf axil	France: French Guiana	Nouragues, transition forest			Dézerald et al. 2014[124]
Bromeliaceae	Aechmea mertensii (G.Mey.) Schult. & Schult.f.	Chironomidae	Orthocladiinae Kieffer	Leaf axil	France: French Guiana	Saint Elie, Citrus plantation			Dézerald et al. 2014[124]
Bromeliaceae	Aechmea mertensii (G.Mey.) Schult. & Schult.f.	Chironomidae	Tanypodinae Skuse	Leaf axil	France: French Guiana	Angoulème, Citrus plantation			Dézerald et al. 2014[124]
Bromeliaceae	Aechmea mertensii (G.Mey.) Schult. & Schult.f.	Chironomidae	Tanypodinae Skuse	Leaf axil	France: French Guiana	Kaw, pioneer growth			Dézerald et al. 2014[124]
Bromeliaceae	Guzmania lingulata (L.) Mez	Chironomidae	Tanypodinae Skuse	Leaf axil	France: French Guiana	Nouragues, primary forest			Dézerald et al. 2014[124]
Bromeliaceae	Vriesea splendens (Brongn.) Lem.	Chironomidae	Tanypodinae Skuse	Leaf axil	France: French Guiana	Nouragues, primary forest			Dézerald et al. 2014[124]
Bromeliaceae	Aechmea aquilega (Salisb.) Griseb.	Chironomidae	Tanypodinae Skuse	Leaf axil	France: French Guiana	Nouragues, rock savannah			Dézerald et al. 2014[124]
Bromeliaceae	Aechmea bromeliifolia (Rudge) Baker ex Benth. & Hook.f.	Chironomidae	Tanypodinae Skuse	Leaf axil	France: French Guiana	Nouragues, transition forest			Dézerald et al. 2014[124]
Bromeliaceae	Aechmea mertensii (G.Mey.) Schult. & Schult.f.	Chironomidae	Tanypodinae Skuse	Leaf axil	France: French Guiana	Petit Saut, pioneer growth			Dézerald et al. 2014[124]
Bromeliaceae	Aechmea mertensii (G.Mey.) Schult. & Schult.f.	Chironomidae	Tanypodinae Skuse	Leaf axil	France: French Guiana	Saint Elie, Citrus plantation			Dézerald et al. 2014[124]
Bromeliaceae	Aechmea mertensii (G.Mey.) Schult. & Schult.f.	Chironomidae	Tanytarsus van der Wulp	Leaf axil	France: French Guiana	Angoulème, Citrus plantation			Dézerald et al. 2014[124]
Bromeliaceae	Guzmania lingulata (L.) Mez	Chironomidae	Tanytarsus van der Wulp	Leaf axil	France: French Guiana	Nouragues, primary forest			Dézerald et al. 2014[124]
Bromeliaceae	Vriesea splendens (Brongn.) Lem.	Chironomidae	Tanytarsus van der Wulp	Leaf axil	France: French Guiana	Nouragues, primary forest			Dézerald et al. 2014[124]
Bromeliaceae	Aechmea aquilega (Salisb.) Griseb.	Chironomidae	Tanytarsus van der Wulp	Leaf axil	France: French Guiana	Nouragues, rock savannah			Dézerald et al. 2014[124]
Bromeliaceae	Aechmea bromeliifolia (Rudge) Baker ex Benth. & Hook.f.	Chironomidae	Tanytarsus van der Wulp	Leaf axil	France: French Guiana	Nouragues, transition forest			Dézerald et al. 2014[124]
Bromeliaceae	Vriesea pleiosticha (Grisebach) Gouda	Chironomidae	Tanytarsus van der Wulp	Leaf axil	France: French Guiana	Nouragues, transition forest			Dézerald et al. 2014[124]
Bromeliaceae	Aechmea mertensii (G.Mey.) Schult. & Schult.f.	Chironomidae	Tanytarsus van der Wulp	Leaf axil	France: French Guiana	Petit Saut, pioneer growth			Dézerald et al. 2014[124]
Bromeliaceae	Aechmea mertensii (G.Mey.) Schult. & Schult.f.	Corethrellidae	Corethrella Coquillett	Leaf axil	France: French Guiana	Angoulème, Citrus plantation			Dézerald et al. 2014[124]
Bromeliaceae	Aechmea mertensii (G.Mey.) Schult. & Schult.f.	Corethrellidae	Corethrella Coquillett	Leaf axil	France: French Guiana	Kaw, pioneer growth			Dézerald et al. 2014[124]
Bromeliaceae	Guzmania lingulata (L.) Mez	Corethrellidae	Corethrella Coquillett	Leaf axil	France: French Guiana	Nouragues, primary forest			Dézerald et al. 2014[124]
Bromeliaceae	Aechmea aquilega (Salisb.) Griseb.	Corethrellidae	Corethrella Coquillett	Leaf axil	France: French Guiana	Nouragues, rock savannah			Dézerald et al. 2014[124]
Bromeliaceae	Aechmea bromeliifolia (Rudge) Baker ex Benth. & Hook.f.	Corethrellidae	Corethrella Coquillett	Leaf axil	France: French Guiana	Nouragues, transition forest			Dézerald et al. 2014[124]
Bromeliaceae	Aechmea mertensii (G.Mey.) Schult. & Schult.f.	Corethrellidae	Corethrella Coquillett	Leaf axil	France: French Guiana	Petit Saut, pioneer growth			Dézerald et al. 2014[124]
Bromeliaceae	Aechmea mertensii (G.Mey.) Schult. & Schult.f.	Corethrellidae	Corethrella Coquillett	Leaf axil	France: French Guiana	Petit Saut, primary forest			Dézerald et al. 2014[124]
Bromeliaceae	Aechmea mertensii (G.Mey.) Schult. & Schult.f.	Corethrellidae	Corethrella Coquillett	Leaf axil	France: French Guiana	Saint Elie, Citrus plantation			Dézerald et al. 2014[124]
Bromeliaceae	Guzmania lingulata (L.) Mez	Culicidae	Anopheles Meigen	Leaf axil	France: French Guiana	Nouragues, primary forest			Dézerald et al. 2014[124]
Bromeliaceae	Aechmea bromeliifolia (Rudge) Baker ex Benth. & Hook.f.	Culicidae	Anopheles Meigen	Leaf axil	France: French Guiana	Nouragues, transition forest			Dézerald et al. 2014[124]
Bromeliaceae	Vriesea pleiosticha (Grisebach) Gouda	Culicidae	Anopheles Meigen	Leaf axil	France: French Guiana	Nouragues, transition forest			Dézerald et al. 2014[124]
Bromeliaceae	Aechmea mertensii (G.Mey.) Schult. & Schult.f.	Culicidae	Culex Linnaeus	Leaf axil	France: French Guiana	Angoulème, Citrus plantation			Dézerald et al. 2014[124]
Bromeliaceae	Aechmea mertensii (G.Mey.) Schult. & Schult.f.	Culicidae	Culex Linnaeus	Leaf axil	France: French Guiana	Kaw, pioneer growth			Dézerald et al. 2014[124]
Bromeliaceae	Guzmania lingulata (L.) Mez	Culicidae	Culex Linnaeus	Leaf axil	France: French Guiana	Nouragues, primary forest			Dézerald et al. 2014[124]
Bromeliaceae	Vriesea splendens (Brongn.) Lem.	Culicidae	Culex Linnaeus	Leaf axil	France: French Guiana	Nouragues, primary forest			Dézerald et al. 2014[124]
Bromeliaceae	Aechmea aquilega (Salisb.) Griseb.	Culicidae	Culex Linnaeus	Leaf axil	France: French Guiana	Nouragues, rock savannah			Dézerald et al. 2014[124]
Bromeliaceae	Aechmea bromeliifolia (Rudge) Baker ex Benth. & Hook.f.	Culicidae	Culex Linnaeus	Leaf axil	France: French Guiana	Nouragues, transition forest			Dézerald et al. 2014[124]
Bromeliaceae	Vriesea pleiosticha (Grisebach) Gouda	Culicidae	Culex Linnaeus	Leaf axil	France: French Guiana	Nouragues, transition forest			Dézerald et al. 2014[124]
Bromeliaceae	Aechmea mertensii (G.Mey.) Schult. & Schult.f.	Culicidae	Culex Linnaeus	Leaf axil	France: French Guiana	Petit Saut, pioneer growth			Dézerald et al. 2014[124]
Bromeliaceae	Aechmea mertensii (G.Mey.) Schult. & Schult.f.	Culicidae	Culex Linnaeus	Leaf axil	France: French Guiana	Petit Saut, primary forest			Dézerald et al. 2014[124]
Bromeliaceae	Aechmea mertensii (G.Mey.) Schult. & Schult.f.	Culicidae	Culex Linnaeus	Leaf axil	France: French Guiana	Saint Elie, Citrus plantation			Dézerald et al. 2014[124]
Bromeliaceae	Aechmea aquilega (Salisb.) Griseb.	Culicidae	Toxorhynchites (Ankylorhynchus) (Theobald)	Leaf axil	France: French Guiana	Nouragues, rock savannah			Dézerald et al. 2014[124]
Bromeliaceae	Aechmea mertensii (G.Mey.) Schult. & Schult.f.	Culicidae	Toxorhynchites (Ankylorhynchus) purpureus (Theobald)	Leaf axil	France: French Guiana	Angoulème, Citrus plantation			Dézerald et al. 2014[124]
Bromeliaceae	Aechmea mertensii (G.Mey.) Schult. & Schult.f.	Culicidae	Toxorhynchites (Ankylorhynchus) purpureus (Theobald)	Leaf axil	France: French Guiana	Kaw, pioneer growth			Dézerald et al. 2014[124]
Bromeliaceae	Vriesea splendens (Brongn.) Lem.	Culicidae	Toxorhynchites (Ankylorhynchus) purpureus (Theobald)	Leaf axil	France: French Guiana	Nouragues, primary forest			Dézerald et al. 2014[124]
Bromeliaceae	Catopsis berteroniana (Schult. & Schult.f.) Mez	Culicidae	Toxorhynchites (Ankylorhynchus) purpureus (Theobald)	Leaf axil	France: French Guiana	Nouragues, rock savannah			Dézerald et al. 2014[124]
Bromeliaceae	Aechmea mertensii (G.Mey.) Schult. & Schult.f.	Culicidae	Toxorhynchites (Ankylorhynchus) purpureus (Theobald)	Leaf axil	France: French Guiana	Petit Saut, pioneer growth			Dézerald et al. 2014[124]
Bromeliaceae	Aechmea mertensii (G.Mey.) Schult. & Schult.f.	Culicidae	Toxorhynchites (Ankylorhynchus) purpureus (Theobald)	Leaf axil	France: French Guiana	Saint Elie, Citrus plantation			Dézerald et al. 2014[124]
Bromeliaceae	Aechmea mertensii (G.Mey.) Schult. & Schult.f.	Culicidae	Wyeomyia Theobald	Leaf axil	France: French Guiana	Angoulème, Citrus plantation			Dézerald et al. 2014[124]
Bromeliaceae	Aechmea mertensii (G.Mey.) Schult. & Schult.f.	Culicidae	Wyeomyia Theobald	Leaf axil	France: French Guiana	Kaw, pioneer growth			Dézerald et al. 2014[124]
Bromeliaceae	Guzmania lingulata (L.) Mez	Culicidae	Wyeomyia Theobald	Leaf axil	France: French Guiana	Nouragues, primary forest			Dézerald et al. 2014[124]
Bromeliaceae	Vriesea splendens (Brongn.) Lem.	Culicidae	Wyeomyia Theobald	Leaf axil	France: French Guiana	Nouragues, primary forest			Dézerald et al. 2014[124]
Bromeliaceae	Aechmea aquilega (Salisb.) Griseb.	Culicidae	Wyeomyia Theobald	Leaf axil	France: French Guiana	Nouragues, rock savannah			Dézerald et al. 2014[124]
Bromeliaceae	Catopsis berteroniana (Schult. & Schult.f.) Mez	Culicidae	Wyeomyia Theobald	Leaf axil	France: French Guiana	Nouragues, rock savannah			Dézerald et al. 2014[124]
Bromeliaceae	Aechmea bromeliifolia (Rudge) Baker ex Benth. & Hook.f.	Culicidae	Wyeomyia Theobald	Leaf axil	France: French Guiana	Nouragues, transition forest			Dézerald et al. 2014[124]
Bromeliaceae	Vriesea pleiosticha (Grisebach) Gouda	Culicidae	Wyeomyia Theobald	Leaf axil	France: French Guiana	Nouragues, transition forest			Dézerald et al. 2014[124]
Bromeliaceae	Aechmea mertensii (G.Mey.) Schult. & Schult.f.	Culicidae	Wyeomyia Theobald	Leaf axil	France: French Guiana	Petit Saut, pioneer growth			Dézerald et al. 2014[124]
Bromeliaceae	Aechmea mertensii (G.Mey.) Schult. & Schult.f.	Culicidae	Wyeomyia Theobald	Leaf axil	France: French Guiana	Petit Saut, primary forest			Dézerald et al. 2014[124]
Bromeliaceae	Aechmea mertensii (G.Mey.) Schult. & Schult.f.	Culicidae	Wyeomyia Theobald	Leaf axil	France: French Guiana	Saint Elie, Citrus plantation			Dézerald et al. 2014[124]
Bromeliaceae	Aechmea bromeliifolia (Rudge) Baker ex Benth. & Hook.f.	Limoniidae	Limoniinae	Leaf axil	France: French Guiana	Nouragues, transition forest			Dézerald et al. 2014[124]
Bromeliaceae	Aechmea mertensii (G.Mey.) Schult. & Schult.f.	Limoniidae	Undetermined	Leaf axil	France: French Guiana	Angoulème, Citrus plantation			Dézerald et al. 2014[124]
Bromeliaceae	Guzmania lingulata (L.) Mez	Limoniidae	Undetermined	Leaf axil	France: French Guiana	Nouragues, primary forest			Dézerald et al. 2014[124]
Bromeliaceae	Vriesea splendens (Brongn.) Lem.	Limoniidae	Undetermined	Leaf axil	France: French Guiana	Nouragues, primary forest			Dézerald et al. 2014[124]
Bromeliaceae	Vriesea pleiosticha (Grisebach) Gouda	Limoniidae	Undetermined	Leaf axil	France: French Guiana	Nouragues, transition forest			Dézerald et al. 2014[124]
Bromeliaceae	Aechmea mertensii (G.Mey.) Schult. & Schult.f.	Limoniidae	Undetermined	Leaf axil	France: French Guiana	Petit Saut, pioneer growth			Dézerald et al. 2014[124]
Bromeliaceae	Aechmea mertensii (G.Mey.) Schult. & Schult.f.	Limoniidae	Undetermined	Leaf axil	France: French Guiana	Petit Saut, primary forest			Dézerald et al. 2014[124]
Bromeliaceae	Aechmea mertensii (G.Mey.) Schult. & Schult.f.	Limoniidae	Undetermined	Leaf axil	France: French Guiana	Saint Elie, Citrus plantation			Dézerald et al. 2014[124]
Bromeliaceae	Aechmea mertensii (G.Mey.) Schult. & Schult.f.	Psychodidae	Telmatoscopus Eaton	Leaf axil	France: French Guiana	Angoulème, Citrus plantation			Dézerald et al. 2014[124]
Bromeliaceae	Aechmea mertensii (G.Mey.) Schult. & Schult.f.	Psychodidae	Telmatoscopus Eaton	Leaf axil	France: French Guiana	Kaw, pioneer growth			Dézerald et al. 2014[124]
Bromeliaceae	Aechmea mertensii (G.Mey.) Schult. & Schult.f.	Psychodidae	Telmatoscopus Eaton	Leaf axil	France: French Guiana	Petit Saut, pioneer growth			Dézerald et al. 2014[124]
Bromeliaceae	Aechmea mertensii (G.Mey.) Schult. & Schult.f.	Psychodidae	Telmatoscopus Eaton	Leaf axil	France: French Guiana	Saint Elie, Citrus plantation			Dézerald et al. 2014[124]
Bromeliaceae	Aechmea mertensii (G.Mey.) Schult. & Schult.f.	Tabanidae	Undetermined	Leaf axil	France: French Guiana	Angoulème, Citrus plantation			Dézerald et al. 2014[124]
Bromeliaceae	Aechmea mertensii (G.Mey.) Schult. & Schult.f.	Tabanidae	Undetermined	Leaf axil	France: French Guiana	Kaw, pioneer growth			Dézerald et al. 2014[124]
Bromeliaceae	Vriesea splendens (Brongn.) Lem.	Tabanidae	Undetermined	Leaf axil	France: French Guiana	Nouragues, primary forest			Dézerald et al. 2014[124]
Bromeliaceae	Aechmea mertensii (G.Mey.) Schult. & Schult.f.	Tabanidae	Undetermined	Leaf axil	France: French Guiana	Petit Saut, primary forest			Dézerald et al. 2014[124]
Bromeliaceae	Aechmea mertensii (G.Mey.) Schult. & Schult.f.	Tabanidae	Undetermined	Leaf axil	France: French Guiana	Saint Elie, Citrus plantation			Dézerald et al. 2014[124]
Bromeliaceae	Vriesea splendens (Brongn.) Lem.	Ceratopogonidae	Bezzia Kieffer	Leaf rosette	France: French Guiana	Near Petit-Saut Dam, Sinnamary	5.06194	-53.0461	Dézerald et al. 2016[198]
Bromeliaceae	Vriesea splendens (Brongn.) Lem.	Chironomidae	Orthocladiinae Kieffer	Leaf rosette	France: French Guiana	Near Petit-Saut Dam, Sinnamary	5.06194	-53.0461	Dézerald et al. 2016[198]
Bromeliaceae	Vriesea splendens (Brongn.) Lem.	Corethrellidae	Corethrella Coquillett	Leaf rosette	France: French Guiana	Near Petit-Saut Dam, Sinnamary	5.06194	-53.0461	Dézerald et al. 2016[198]
Bromeliaceae	Vriesea splendens (Brongn.) Lem.	Culicidae	Anopheles (Kerteszia) neivai Dyar & Knab	Leaf rosette	France: French Guiana	Near Petit-Saut Dam, Sinnamary	5.06194	-53.0461	Dézerald et al. 2016[198]
Bromeliaceae	Vriesea splendens (Brongn.) Lem.	Culicidae	Culex (Microculex) stonei Lane & Whitman	Leaf rosette	France: French Guiana	Near Petit-Saut Dam, Sinnamary	5.06194	-53.0461	Dézerald et al. 2016[198]
Bromeliaceae	Vriesea splendens (Brongn.) Lem.	Culicidae	Wyeomyia (Dodecamyia) aphobema Dyar	Leaf rosette	France: French Guiana	Near Petit-Saut Dam, Sinnamary	5.06194	-53.0461	Dézerald et al. 2016[198]
Bromeliaceae	Vriesea splendens (Brongn.) Lem.	Culicidae	Wyeomyia (Hystatomyia) lamellata (Bonne-Wepster & Bonne)	Leaf rosette	France: French Guiana	Near Petit-Saut Dam, Sinnamary	5.06194	-53.0461	Dézerald et al. 2016[198]
Bromeliaceae	Vriesea splendens (Brongn.) Lem.	Limoniidae	Trentepohlia Bigot	Leaf rosette	France: French Guiana	Near Petit-Saut Dam, Sinnamary	5.06194	-53.0461	Dézerald et al. 2016[198]
Bromeliaceae	Undetermined	Chironomidae	Undetermined	Leaf rosette	Brazil	Rio de Janeiro, the campus of Oswaldo Cruz Foundation	-22.875	-43.2481	Docile et al. 2017[199]
Bromeliaceae	Undetermined	Culicidae	Aedes (Stegomyia) aegypti (Linnaeus)	Leaf rosette	Brazil	Rio de Janeiro, the campus of Oswaldo Cruz Foundation	-22.875	-43.2481	Docile et al. 2017[199]
Bromeliaceae	Undetermined	Culicidae	Aedes (Stegomyia) albopictus (Skuse)	Leaf rosette	Brazil	Rio de Janeiro, the campus of Oswaldo Cruz Foundation	-22.875	-43.2481	Docile et al. 2017[199]
Bromeliaceae	Undetermined	Culicidae	Toxorhynchites Theobald	Leaf rosette	Brazil	Rio de Janeiro, the campus of Oswaldo Cruz Foundation	-22.875	-43.2481	Docile et al. 2017[199]
Bromeliaceae	Undetermined	Culicidae	Wyeomyia Theobald	Leaf rosette	Brazil	Rio de Janeiro, the campus of Oswaldo Cruz Foundation	-22.875	-43.2481	Docile et al. 2017[199]
Bromeliaceae	Undetermined	Syrphidae	Undetermined	Leaf rosette	Brazil	Rio de Janeiro, the campus of Oswaldo Cruz Foundation	-22.875	-43.2481	Docile et al. 2017[199]
Bromeliaceae	Aechmea aquilega (Salisb.) Griseb.	Culicidae	Anopheles (Kerteszia) bellator Dyar & Knab	Leaf rosette	Trinidad and Tobago	Cacao Estates, Tamana, Trinidad			Downs and Pittendrigh 1946[43]
Bromeliaceae	Aechmea dichlamydea var. trinitensis LB. Sm.	Culicidae	Anopheles (Kerteszia) bellator Dyar & Knab	Leaf rosette	Trinidad and Tobago	Cacao Estates, Tamana, Trinidad			Downs and Pittendrigh 1946[43]
Bromeliaceae	Aechmea mertensii (G.Mey.) Schult. & Schult.f.	Culicidae	Anopheles (Kerteszia) bellator Dyar & Knab	Leaf rosette	Trinidad and Tobago	Cacao Estates, Tamana, Trinidad			Downs and Pittendrigh 1946[43]
Bromeliaceae	Aechmea nudicaulis (L.) Griseb.	Culicidae	Anopheles (Kerteszia) bellator Dyar & Knab	Leaf rosette	Trinidad and Tobago	Cacao Estates, Tamana, Trinidad			Downs and Pittendrigh 1946[43]
Bromeliaceae	Aechmea porteoides Britton	Culicidae	Anopheles (Kerteszia) bellator Dyar & Knab	Leaf rosette	Trinidad and Tobago	Cacao Estates, Tamana, Trinidad			Downs and Pittendrigh 1946[43]
Bromeliaceae	Catopsis berteroniana (Schult. & Shult.f.) Mez	Culicidae	Anopheles (Kerteszia) bellator Dyar & Knab	Leaf rosette	Trinidad and Tobago	Cacao Estates, Tamana, Trinidad			Downs and Pittendrigh 1946[43]
Bromeliaceae	Catopsis floribunda (Brongn.) L.B.Sm.	Culicidae	Anopheles (Kerteszia) bellator Dyar & Knab	Leaf rosette	Trinidad and Tobago	Cacao Estates, Tamana, Trinidad			Downs and Pittendrigh 1946[43]
Bromeliaceae	Catopsis sessiliflora (Ruiz & Pavon) Mez	Culicidae	Anopheles (Kerteszia) bellator Dyar & Knab	Leaf rosette	Trinidad and Tobago	Cacao Estates, Tamana, Trinidad			Downs and Pittendrigh 1946[43]
Bromeliaceae	Guzmania monostachia (L.) Rusby ex Mez	Culicidae	Anopheles (Kerteszia) bellator Dyar & Knab	Leaf rosette	Trinidad and Tobago	Cacao Estates, Tamana, Trinidad			Downs and Pittendrigh 1946[43]
Bromeliaceae	Guzmania sanguinea (Andre) Andre ex Mez	Culicidae	Anopheles (Kerteszia) bellator Dyar & Knab	Leaf rosette	Trinidad and Tobago	Cacao Estates, Tamana, Trinidad			Downs and Pittendrigh 1946[43]
Bromeliaceae	Guzmania lingulata (L.) Mez	Culicidae	Anopheles (Kerteszia) bellator Dyar & Knab	Leaf rosette	Trinidad and Tobago	Cacao Estates, Tamana, Trinidad			Downs and Pittendrigh 1946[43]
Bromeliaceae	Hohenbergia stellata Schult. & Schult.f.	Culicidae	Anopheles (Kerteszia) bellator Dyar & Knab	Leaf rosette	Trinidad and Tobago	Cacao Estates, Tamana, Trinidad			Downs and Pittendrigh 1946[43]
Bromeliaceae	Lemeltonia monadelpha (E.Morren) Barfuss W. & Till	Culicidae	Anopheles (Kerteszia) bellator Dyar & Knab	Leaf rosette	Trinidad and Tobago	Cacao Estates, Tamana, Trinidad			Downs and Pittendrigh 1946[43]
Bromeliaceae	Mezobromelia capituligera (Griseb.) J.R.Grant	Culicidae	Anopheles (Kerteszia) bellator Dyar & Knab	Leaf rosette	Trinidad and Tobago	Cacao Estates, Tamana, Trinidad			Downs and Pittendrigh 1946[43]
Bromeliaceae	Mezobromelia pleiosticha (Grisebach) Utley & H.Luther	Culicidae	Anopheles (Kerteszia) bellator Dyar & Knab	Leaf rosette	Trinidad and Tobago	Cacao Estates, Tamana, Trinidad			Downs and Pittendrigh 1946[43]
Bromeliaceae	Tillandsia anceps Lodd.	Culicidae	Anopheles (Kerteszia) bellator Dyar & Knab	Leaf rosette	Trinidad and Tobago	Cacao Estates, Tamana, Trinidad			Downs and Pittendrigh 1946[43]
Bromeliaceae	Tillandsia bulbosa Hook. f.	Culicidae	Anopheles (Kerteszia) bellator Dyar & Knab	Leaf rosette	Trinidad and Tobago	Cacao Estates, Tamana, Trinidad			Downs and Pittendrigh 1946[43]
Bromeliaceae	Tillandsia complanata Benth.	Culicidae	Anopheles (Kerteszia) bellator Dyar & Knab	Leaf rosette	Trinidad and Tobago	Cacao Estates, Tamana, Trinidad			Downs and Pittendrigh 1946[43]
Bromeliaceae	Tillandsia elongata var. subimbricata (Baker) L. B. Sm.	Culicidae	Anopheles (Kerteszia) bellator Dyar & Knab	Leaf rosette	Trinidad and Tobago	Cacao Estates, Tamana, Trinidad			Downs and Pittendrigh 1946[43]
Bromeliaceae	Tillandsia fasciculata Sw.	Culicidae	Anopheles (Kerteszia) bellator Dyar & Knab	Leaf rosette	Trinidad and Tobago	Cacao Estates, Tamana, Trinidad			Downs and Pittendrigh 1946[43]
Bromeliaceae	Tillandsia gardneri Lindl.	Culicidae	Anopheles (Kerteszia) bellator Dyar & Knab	Leaf rosette	Trinidad and Tobago	Cacao Estates, Tamana, Trinidad			Downs and Pittendrigh 1946[43]
Bromeliaceae	Tillandsia stricta Sol.	Culicidae	Anopheles (Kerteszia) bellator Dyar & Knab	Leaf rosette	Trinidad and Tobago	Cacao Estates, Tamana, Trinidad			Downs and Pittendrigh 1946[43]
Bromeliaceae	Tillandsia usneoides (L.) L.	Culicidae	Anopheles (Kerteszia) bellator Dyar & Knab	Leaf rosette	Trinidad and Tobago	Cacao Estates, Tamana, Trinidad			Downs and Pittendrigh 1946[43]
Bromeliaceae	Tillandsia utriculata L.	Culicidae	Anopheles (Kerteszia) bellator Dyar & Knab	Leaf rosette	Trinidad and Tobago	Cacao Estates, Tamana, Trinidad			Downs and Pittendrigh 1946[43]
Bromeliaceae	Vriesea amazonica (Baker) Mez	Culicidae	Anopheles (Kerteszia) bellator Dyar & Knab	Leaf rosette	Trinidad and Tobago	Cacao Estates, Tamana, Trinidad			Downs and Pittendrigh 1946[43]
Bromeliaceae	Vriesea macrostachya (Bello) Mez	Culicidae	Anopheles (Kerteszia) bellator Dyar & Knab	Leaf rosette	Trinidad and Tobago	Cacao Estates, Tamana, Trinidad			Downs and Pittendrigh 1946[43]
Bromeliaceae	Vriesea platynema Gaudich.	Culicidae	Anopheles (Kerteszia) bellator Dyar & Knab	Leaf rosette	Trinidad and Tobago	Cacao Estates, Tamana, Trinidad			Downs and Pittendrigh 1946[43]
Bromeliaceae	Vriesea procera (Mart. ex Schult.f.) Wittm.	Culicidae	Anopheles (Kerteszia) bellator Dyar & Knab	Leaf rosette	Trinidad and Tobago	Cacao Estates, Tamana, Trinidad			Downs and Pittendrigh 1946[43]
Bromeliaceae	Vriesea rubra (Ruiz & Pav.) Beer	Culicidae	Anopheles (Kerteszia) bellator Dyar & Knab	Leaf rosette	Trinidad and Tobago	Cacao Estates, Tamana, Trinidad			Downs and Pittendrigh 1946[43]
Bromeliaceae	Vriesea simplex (Vell.) Beer	Culicidae	Anopheles (Kerteszia) bellator Dyar & Knab	Leaf rosette	Trinidad and Tobago	Cacao Estates, Tamana, Trinidad			Downs and Pittendrigh 1946[43]
Bromeliaceae	Wittmackia lingulata (L.) Mez	Culicidae	Anopheles (Kerteszia) bellator Dyar & Knab	Leaf rosette	Trinidad and Tobago	Cacao Estates, Tamana, Trinidad			Downs and Pittendrigh 1946[43]
Bromeliaceae	Alcantarea imperialis (Carrière) Harms	Syrphidae	Quichuana pogonosa Fluke	Leaf rosette	Brazil	Paraná, Jardim das Américas, urban area of Curitiba	-25.4604	-49.2269	Echeverry et al. 2021[200]
Bromeliaceae	Aechmea distichantha Lem.	Syrphidae	Quichuana pogonosa Fluke	Leaf rosette	Brazil	Paraná, rural area of Balsa Nova	-25.5182	-49.5865	Echeverry et al. 2021[200]
Bromeliaceae	Undetermined	Chironomidae	Dicrotendipes leucoscelis (Townes)	Undetermined	USA	Florida			Epler 1988[201]
Bromeliaceae	Tillandsia L.	Ceratopogonidae	Forcipomyia Meigen	Leaf rosette	USA	Southern Florida			Epler 2010[105]
Bromeliaceae	Tillandsia L.	Chironomidae	Monopelopia tillandsia Beck & Beck	Leaf rosette	USA	Southern Florida			Epler 2010[105]
Bromeliaceae	Undetermined	Chironomidae	Phytotelmatocladius delarosai Epler	Leaf rosette	Brazil	Parque Estadual Intervales, São Paulo			Epler 2010[105]
Bromeliaceae	Billbergia Thunb.	Chironomidae	Phytotelmatocladius delarosai Epler	Leaf rosette	USA	Riverwoods Field Laboratory at Cornwall, about 30km east of Sebring, Florida			Epler 2010[105]
Bromeliaceae	Tillandsia L.	Chironomidae	Phytotelmatocladius delarosai Epler	Leaf rosette	USA	Southern Florida			Epler 2010[105]
Bromeliaceae	Tillandsia L.	Chironomidae	Tanytarsus bromelicola Cranston	Leaf rosette	USA	Southern Florida			Epler 2010[105]
Bromeliaceae	Tillandsia L.	Culicidae	Wyeomyia (Wyeomyia) mitchellii (Theobald)	Leaf rosette	USA	Southern Florida			Epler 2010[105]
Bromeliaceae	Aechmea paniculigera (Swartz) Grisebach	Chironomidae	Chironomus (Chironomus) anonymus Williston	Leaf rosette	Jamaica	Windsor, Trelawny Parish, Coffee Hill, 700m	18.3528	-77.6875	Epler and Janetzky 1998[103]
Bromeliaceae	Aechmea paniculigera (Swartz) Grisebach	Chironomidae	Metriocnemus van der Wulp	Leaf rosette	Jamaica	Windsor, Trelawny Parish, Coffee Hill, 700m	18.3528	-77.6875	Epler and Janetzky 1998[103]
Bromeliaceae	Aechmea paniculigera (Swartz) Grisebach	Chironomidae	Monopelopia (Cantopelopia) gesta (Roback)	Leaf rosette	Jamaica	Windsor, Trelawny Parish, Coffee Hill, 700m	18.3528	-77.6875	Epler and Janetzky 1998[103]
Bromeliaceae	Aechmea paniculigera (Swartz) Grisebach	Chironomidae	Monopelopia mikeschwartzi Epler	Leaf rosette	Jamaica	Windsor, Trelawny Parish, Coffee Hill, 700m	18.3528	-77.6875	Epler and Janetzky 1998[103]
Bromeliaceae	Aechmea paniculigera (Swartz) Grisebach	Chironomidae	Monopelopia tillandsia Beck & Beck	Leaf rosette	Jamaica	Windsor, Trelawny Parish, Coffee Hill, 700m	18.3528	-77.6875	Epler and Janetzky 1998[103]
Bromeliaceae	Aechmea paniculigera (Swartz) Grisebach	Chironomidae	Polypedilum sp. near tritum	Leaf rosette	Jamaica	Windsor, Trelawny Parish, Coffee Hill, 700m	18.3528	-77.6875	Epler and Janetzky 1998[103]
Bromeliaceae	Aechmea paniculigera (Swartz) Grisebach	Culicidae	Aedes (Howardina) grabhami Berlin	Leaf rosette	Jamaica	Windsor, Trelawny Parish, Coffee Hill, 700m	18.3528	-77.6875	Epler and Janetzky 1998[103]
Heliconiaceae	Heliconia caribaea Lamarck	Ceratopogonidae	Undetermined	Bract	USA: Puerto Rico	Luquillo Experimental Forest	18.3214	-65.82	Everly and Yee 2023[135]
Heliconiaceae	Heliconia caribaea Lamarck	Chironomidae	Undetermined	Bract	USA: Puerto Rico	Luquillo Experimental Forest	18.3214	-65.82	Everly and Yee 2023[135]
Heliconiaceae	Heliconia caribaea Lamarck	Culicidae	Culex (Micraedes) antillummagnorum Dyar	Bract	USA: Puerto Rico	Luquillo Experimental Forest	18.3214	-65.82	Everly and Yee 2023[135]
Heliconiaceae	Heliconia caribaea Lamarck	Culicidae	Toxorhynchites (Lynchiella) portoricensis (Röder)	Bract	USA: Puerto Rico	Luquillo Experimental Forest	18.3214	-65.82	Everly and Yee 2023[135]
Heliconiaceae	Heliconia caribaea Lamarck	Culicidae	Wyeomyia Theobald	Bract	USA: Puerto Rico	Luquillo Experimental Forest	18.3214	-65.82	Everly and Yee 2023[135]
Heliconiaceae	Heliconia caribaea Lamarck	Muscidae	Undetermined	Bract	USA: Puerto Rico	Luquillo Experimental Forest	18.3214	-65.82	Everly and Yee 2023[135]
Heliconiaceae	Heliconia caribaea Lamarck	Psychodidae	Undetermined	Bract	USA: Puerto Rico	Luquillo Experimental Forest	18.3214	-65.82	Everly and Yee 2023[135]
Heliconiaceae	Heliconia caribaea Lamarck	Stratiomyidae	Undetermined	Bract	USA: Puerto Rico	Luquillo Experimental Forest	18.3214	-65.82	Everly and Yee 2023[135]
Heliconiaceae	Heliconia caribaea Lamarck	Syrphidae	Undetermined	Bract	USA: Puerto Rico	Luquillo Experimental Forest	18.3214	-65.82	Everly and Yee 2023[135]
Heliconiaceae	Heliconia caribaea Lamarck	Tipuloidea	Undetermined	Bract	USA: Puerto Rico	Luquillo Experimental Forest	18.3214	-65.82	Everly and Yee 2023[135]
Bromeliaceae	Undetermined	Culicidae	Aedes (Rampamyia) notoscriptus (Skuse)	Leaf rosette	Australia	S E. Queensland			Fanning 1996[202]
Bromeliaceae	Undetermined	Culicidae	Culex (Culex) annulirostris Skuse	Leaf rosette	Australia	S E. Queensland			Fanning 1996[202]
Bromeliaceae	Undetermined	Culicidae	Culex (Culex) quinquefasciatus Say	Leaf rosette	Australia	S E. Queensland			Fanning 1996[202]
Bromeliaceae	Tillandsia fasciculata Sw.	Ceratopogonidae	Forcipomyiinae Enderlein	Leaf rosette	USA	Florida			Fish 1976[203]
Bromeliaceae	Tillandsia utriculata L.	Ceratopogonidae	Forcipomyiinae Enderlein	Leaf rosette	USA	Florida			Fish 1976[203]
Bromeliaceae	Tillandsia valenzuelana A. Rich	Ceratopogonidae	Forcipomyiinae Enderlein	Leaf rosette	USA	Florida			Fish 1976[203]
Bromeliaceae	Catopsis floribunda (Brongn.) L.B.Sm.	Ceratopogonidae	Forcypomyia (Warmkea) n. sp.	Leaf rosette	USA	Florida			Fish 1976[203]
Bromeliaceae	Guzmania monostachia (L.) Rusby ex Mez	Ceratopogonidae	Forcypomyia (Warmkea) n. sp.	Leaf rosette	USA	Florida			Fish 1976[203]
Bromeliaceae	Tillandsia fasciculata Sw.	Ceratopogonidae	Forcypomyia (Warmkea) n. sp.	Leaf rosette	USA	Florida			Fish 1976[203]
Bromeliaceae	Tillandsia utriculata L.	Chironomidae	Chironominae Newman	Leaf rosette	USA	Florida			Fish 1976[203]
Bromeliaceae	Catopsis berteroniana (Schult. & Shult.f.) Mez	Chironomidae	Metriocnemus abdominoflavatus Picado	Leaf rosette	USA	Florida			Fish 1976[203]
Bromeliaceae	Catopsis floribunda (Brongn.) L.B.Sm.	Chironomidae	Metriocnemus abdominoflavatus Picado	Leaf rosette	USA	Florida			Fish 1976[203]
Bromeliaceae	Guzmania monostachia (L.) Rusby ex Mez	Chironomidae	Metriocnemus abdominoflavatus Picado	Leaf rosette	USA	Florida			Fish 1976[203]
Bromeliaceae	Tillandsia fasciculata Sw.	Chironomidae	Metriocnemus abdominoflavatus Picado	Leaf rosette	USA	Florida			Fish 1976[203]
Bromeliaceae	Tillandsia utriculata L.	Chironomidae	Metriocnemus abdominoflavatus Picado	Leaf rosette	USA	Florida			Fish 1976[203]
Bromeliaceae	Tillandsia valenzuelana A. Rich	Chironomidae	Metriocnemus abdominoflavatus Picado	Leaf rosette	USA	Florida			Fish 1976[203]
Bromeliaceae	Tillandsia utriculata L.	Chironomidae	Monopelopia tillandsia Beck & Beck	Leaf rosette	USA	Florida			Fish 1976[203]
Bromeliaceae	Tillandsia utriculata L.	Culicidae	Toxorhynchites (Lynchiella) rutilus (Coquillett)	Leaf rosette	USA	Florida			Fish 1976[203]
Bromeliaceae	Catopsis floribunda (Brongn.) L.B.Sm.	Culicidae	Wyeomyia (Wyeomyia) mitchellii (Theobald)	Leaf rosette	USA	Florida			Fish 1976[203]
Bromeliaceae	Tillandsia fasciculata Sw.	Culicidae	Wyeomyia (Wyeomyia) mitchellii (Theobald)	Leaf rosette	USA	Florida			Fish 1976[203]
Bromeliaceae	Tillandsia utriculata L.	Culicidae	Wyeomyia (Wyeomyia) mitchellii (Theobald)	Leaf rosette	USA	Florida			Fish 1976[203]
Bromeliaceae	Catopsis berteroniana (Schult. & Shult.f.) Mez	Culicidae	Wyeomyia (Wyeomyia) vanduzeei Dyar & Knab	Leaf rosette	USA	Florida			Fish 1976[203]
Bromeliaceae	Tillandsia fasciculata Sw.	Culicidae	Wyeomyia (Wyeomyia) vanduzeei Dyar & Knab	Leaf rosette	USA	Florida			Fish 1976[203]
Bromeliaceae	Tillandsia utriculata L.	Culicidae	Wyeomyia (Wyeomyia) vanduzeei Dyar & Knab	Leaf rosette	USA	Florida			Fish 1976[203]
Bromeliaceae	Tillandsia fasciculata Sw.	Muscidae	Neodexiopsis Malloch	Leaf rosette	USA	Florida			Fish 1976[203]
Bromeliaceae	Tillandsia utriculata L.	Muscidae	Neodexiopsis Malloch	Leaf rosette	USA	Florida			Fish 1976[203]
Bromeliaceae	Catopsis berteroniana (Schult. & Shult.f.) Mez	Psychodidae	Neurosystasis n. sp.	Leaf rosette	USA	Florida			Fish 1976[203]
Bromeliaceae	Catopsis floribunda (Brongn.) L.B.Sm.	Psychodidae	Neurosystasis n. sp.	Leaf rosette	USA	Florida			Fish 1976[203]
Bromeliaceae	Guzmania monostachia (L.) Rusby ex Mez	Psychodidae	Neurosystasis n. sp.	Leaf rosette	USA	Florida			Fish 1976[203]
Bromeliaceae	Tillandsia fasciculata Sw.	Psychodidae	Neurosystasis n. sp.	Leaf rosette	USA	Florida			Fish 1976[203]
Bromeliaceae	Tillandsia utriculata L.	Psychodidae	Neurosystasis n. sp.	Leaf rosette	USA	Florida			Fish 1976[203]
Bromeliaceae	Tillandsia utriculata L.	Syrphidae	Meromacrus Rodani	Leaf rosette	USA	Florida			Fish 1976[203]
Marantaceae	Calathea G. Mey.	Ceratopogonidae	Culicoides Latreille	Undetermined	Brazil	Cacao Research Center, Bahia	-14.755	-39.2317	Fish and Soria 1978[96]
Musaceae	Musa L.	Ceratopogonidae	Forcipomyia (Warmkea) Saunders	Undetermined	Brazil	Cacao Research Center, Bahia	-14.755	-39.2317	Fish and Soria 1978[96]
Marantaceae	Calathea G. Mey.	Chironomidae	Chironominae Newman	Undetermined	Brazil	Cacao Research Center, Bahia	-14.755	-39.2317	Fish and Soria 1978[96]
Bromeliaceae	Vriesea procera (Mart. ex Schult.f.) Wittm.	Chironomidae	Tanypodinae Skuse	Leaf rosette	Brazil	Cacao Research Center, Bahia	-14.755	-39.2317	Fish and Soria 1978[96]
Bromeliaceae	Vriesea procera (Mart. ex Schult.f.) Wittm.	Corethrellidae	Corethrella Coquillett	Leaf rosette	Brazil	Cacao Research Center, Bahia	-14.755	-39.2317	Fish and Soria 1978[96]
Bromeliaceae	Vriesea procera (Mart. ex Schult.f.) Wittm.	Culicidae	Culex (Microculex) Theobald	Leaf rosette	Brazil	Cacao Research Center, Bahia	-14.755	-39.2317	Fish and Soria 1978[96]
Musaceae	Musa L.	Culicidae	Sabethini Blanchard	Undetermined	Brazil	Cacao Research Center, Bahia	-14.755	-39.2317	Fish and Soria 1978[96]
Bromeliaceae	Vriesea procera (Mart. ex Schult.f.) Wittm.	Culicidae	Wyeomyia Theobald	Leaf rosette	Brazil	Cacao Research Center, Bahia	-14.755	-39.2317	Fish and Soria 1978[96]
Marantaceae	Calathea G. Mey.	Muscidae	Undetermined	Undetermined	Brazil	Cacao Research Center, Bahia	-14.755	-39.2317	Fish and Soria 1978[96]
Marantaceae	Calathea G. Mey.	Psychodidae	Undetermined	Undetermined	Brazil	Cacao Research Center, Bahia	-14.755	-39.2317	Fish and Soria 1978[96]
Bromeliaceae	Vriesea procera (Mart. ex Schult.f.) Wittm.	Tipuloidea	Undetermined	Leaf rosette	Brazil	Cacao Research Center, Bahia	-14.755	-39.2317	Fish and Soria 1978[96]
Bromeliaceae	Vriesea friburgensis Mez	Culicidae	Aedes (Stegomyia) aegypti (Linnaeus)	Leaf axil	Argentina	Tucumán Province, southern Yungas, La Florida Provincial Reserve	-27.2189	-65.6289	Flores et al. 2025[204]
Bromeliaceae	Aechmea distichantha Lem.	Culicidae	Anopheles (Nyssorhynchus) argyritarsis (Robineau-Desvoidy)	Leaf axil	Argentina	Salta Province, northern Yungas, El Oculto	-23.1164	-64.5012	Flores et al. 2025[204]
Bromeliaceae	Aechmea distichantha Lem.	Culicidae	Anopheles (Nyssorhynchus) argyritarsis (Robineau-Desvoidy)	Leaf axil	Argentina	Salta Province, northern Yungas, Isla de Cañas	-22.8988	-64.6655	Flores et al. 2025[204]
Bromeliaceae	Aechmea distichantha Lem.	Culicidae	Culex (Culex) coronator Dyar & Knab	Leaf axil	Argentina	Salta Province, northern Yungas, El Oculto	-23.1164	-64.5012	Flores et al. 2025[204]
Bromeliaceae	Aechmea distichantha Lem.	Culicidae	Culex (Culex) coronator Dyar & Knab	Leaf axil	Argentina	Salta Province, northern Yungas, Isla de Cañas	-22.8988	-64.6655	Flores et al. 2025[204]
Bromeliaceae	Aechmea distichantha Lem.	Culicidae	Culex (Culex) coronator Dyar & Knab	Leaf axil	Argentina	Tucumán Province, southern Yungas, Batiruana	-27.6419	-65.735	Flores et al. 2025[204]
Bromeliaceae	Aechmea distichantha Lem.	Culicidae	Culex (Culex) coronator Dyar & Knab	Leaf axil	Argentina	Tucumán Province, southern Yungas, La Florida Provincial Reserve	-27.2189	-65.6289	Flores et al. 2025[204]
Bromeliaceae	Vriesea friburgensis Mez	Culicidae	Culex (Culex) coronator Dyar & Knab	Leaf axil	Argentina	Tucumán Province, southern Yungas, La Florida Provincial Reserve	-27.2189	-65.6289	Flores et al. 2025[204]
Bromeliaceae	Aechmea distichantha Lem.	Culicidae	Culex (Culex) coronator Dyar & Knab	Leaf axil	Argentina	Tucumán Province, southern Yungas, San Javier	-26.7844	-65.3398	Flores et al. 2025[204]
Bromeliaceae	Vriesea friburgensis Mez	Culicidae	Culex (Culex) fernandezi Casal, García & Cavalieri	Leaf axil	Argentina	Tucumán Province, southern Yungas, La Florida Provincial Reserve	-27.2189	-65.6289	Flores et al. 2025[204]
Bromeliaceae	Aechmea distichantha Lem.	Culicidae	Culex (Microculex) imitator Theobald	Leaf axil	Argentina	Salta Province, northern Yungas, El Oculto	-23.1164	-64.5012	Flores et al. 2025[204]
Bromeliaceae	Aechmea distichantha Lem.	Culicidae	Culex (Microculex) imitator Theobald	Leaf axil	Argentina	Salta Province, northern Yungas, Isla de Cañas	-22.8988	-64.6655	Flores et al. 2025[204]
Bromeliaceae	Aechmea distichantha Lem.	Culicidae	Culex (Microculex) imitator Theobald	Leaf axil	Argentina	Tucumán Province, southern Yungas, Batiruana	-27.6419	-65.735	Flores et al. 2025[204]
Bromeliaceae	Aechmea distichantha Lem.	Culicidae	Culex (Microculex) imitator Theobald	Leaf axil	Argentina	Tucumán Province, southern Yungas, La Florida Provincial Reserve	-27.2189	-65.6289	Flores et al. 2025[204]
Bromeliaceae	Vriesea friburgensis Mez	Culicidae	Culex (Microculex) imitator Theobald	Leaf axil	Argentina	Tucumán Province, southern Yungas, La Florida Provincial Reserve	-27.2189	-65.6289	Flores et al. 2025[204]
Bromeliaceae	Aechmea distichantha Lem.	Culicidae	Culex (Microculex) imitator Theobald	Leaf axil	Argentina	Tucumán Province, southern Yungas, San Javier	-26.7844	-65.3398	Flores et al. 2025[204]
Bromeliaceae	Vriesea friburgensis Mez	Culicidae	Culex hepperi Casal & García	Leaf axil	Argentina	Tucumán Province, southern Yungas, La Florida Provincial Reserve	-27.2189	-65.6289	Flores et al. 2025[204]
Bromeliaceae	Aechmea distichantha Lem.	Culicidae	Toxorhynchites (Lynchiella) bambusicolus (Lutz & Neiva)	Leaf axil	Argentina	Salta Province, northern Yungas, El Oculto	-23.1164	-64.5012	Flores et al. 2025[204]
Bromeliaceae	Aechmea distichantha Lem.	Culicidae	Toxorhynchites (Lynchiella) bambusicolus (Lutz & Neiva)	Leaf axil	Argentina	Salta Province, northern Yungas, Isla de Cañas	-22.8988	-64.6655	Flores et al. 2025[204]
Bromeliaceae	Aechmea distichantha Lem.	Culicidae	Toxorhynchites (Lynchiella) bambusicolus (Lutz & Neiva)	Leaf axil	Argentina	Tucumán Province, southern Yungas, Batiruana	-27.6419	-65.735	Flores et al. 2025[204]
Bromeliaceae	Aechmea distichantha Lem.	Culicidae	Toxorhynchites (Lynchiella) bambusicolus (Lutz & Neiva)	Leaf axil	Argentina	Tucumán Province, southern Yungas, La Florida Provincial Reserve	-27.2189	-65.6289	Flores et al. 2025[204]
Bromeliaceae	Aechmea distichantha Lem.	Culicidae	Toxorhynchites (Lynchiella) bambusicolus (Lutz & Neiva)	Leaf axil	Argentina	Tucumán Province, southern Yungas, San Javier	-26.7844	-65.3398	Flores et al. 2025[204]
Bromeliaceae	Aechmea distichantha Lem.	Culicidae	Wyeomyia (Miamyia) oblita (Lutz)	Leaf axil	Argentina	Salta Province, northern Yungas, El Oculto	-23.1164	-64.5012	Flores et al. 2025[204]
Bromeliaceae	Aechmea distichantha Lem.	Culicidae	Wyeomyia (Miamyia) oblita (Lutz)	Leaf axil	Argentina	Salta Province, northern Yungas, Isla de Cañas	-22.8988	-64.6655	Flores et al. 2025[204]
Bromeliaceae	Tillandsia utriculata L.	Culicidae	Wyeomyia (Wyeomyia) vanduzeei Dyar & Knab	Leaf rosette	USA	Southern Florida			Frank and Curtis 1981[66]
Bromeliaceae	Catopsis Griseb.	Culicidae	Wyeomyia (Wyeomyia) mitchellii (Theobald)	Leaf rosette	USA	Florida, Everglades National Park	25.25	-80.75	Frank and O'Meara 1984[35]
Bromeliaceae	Tillandsia L.	Culicidae	Wyeomyia (Wyeomyia) mitchellii (Theobald)	Leaf rosette	USA	Florida, Everglades National Park	25.25	-80.75	Frank and O'Meara 1984[35]
Bromeliaceae	Catopsis Griseb.	Culicidae	Wyeomyia (Wyeomyia) vanduzeei Dyar & Knab	Leaf rosette	USA	Florida, Everglades National Park	25.25	-80.75	Frank and O'Meara 1984[35]
Bromeliaceae	Tillandsia L.	Culicidae	Wyeomyia (Wyeomyia) vanduzeei Dyar & Knab	Leaf rosette	USA	Florida, Everglades National Park	25.25	-80.75	Frank and O'Meara 1984[35]
Bromeliaceae	Tillandsia utriculata L.	Culicidae	Wyeomyia (Wyeomyia) medioalbipes Lutz	Leaf rosette	USA	Florida, Vero Beach	27.1977	-82.2658	Frank et al. 1977[128]
Bromeliaceae	Tillandsia utriculata L.	Culicidae	Wyeomyia (Wyeomyia) vanduzeei Dyar & Knab	Leaf rosette	USA	Florida, Vero Beach	27.1977	-82.2658	Frank et al. 1977[128]
Bromeliaceae	Tillandsia utriculata L.	Culicidae	Toxorhynchites (Lynchiella) rutilus (Coquillett)	Leaf rosette	USA	Florida			Frank et al. 1984[27]
Bromeliaceae	Tillandsia utriculata L.	Culicidae	Wyeomyia (Wyeomyia) mitchellii (Theobald)	Leaf rosette	USA	Florida			Frank et al. 1984[27]
Bromeliaceae	Tillandsia utriculata L.	Culicidae	Wyeomyia (Wyeomyia) vanduzeei Dyar & Knab	Leaf rosette	USA	Florida			Frank et al. 1984[27]
Bromeliaceae	Billbergia pyramidalis (Sims) Lindley	Corethrellidae	Corethrella appendiculata Grabham	Leaf rosette	USA: Puerto Rico	Miami, Florida			Frank et al. 1988[36]
Bromeliaceae	Billbergia pyramidalis (Sims) Lindley	Culicidae	Aedes (Stegomyia) aegypti (Linnaeus)	Leaf rosette	USA	Florida, Daytona			Frank et al. 1988[36]
Bromeliaceae	Billbergia pyramidalis (Sims) Lindley	Culicidae	Aedes (Stegomyia) aegypti (Linnaeus)	Leaf rosette	USA	Florida, Tampa			Frank et al. 1988[36]
Bromeliaceae	Billbergia pyramidalis (Sims) Lindley	Culicidae	Aedes (Stegomyia) aegypti (Linnaeus)	Leaf rosette	USA: Puerto Rico	Miami, Florida			Frank et al. 1988[36]
Bromeliaceae	Billbergia pyramidalis (Sims) Lindley	Culicidae	Aedes (Stegomyia) aegypti (Linnaeus)	Leaf rosette	USA	Nr. Florida Medical Entomology Laboratory, Vero Beach, Florida			Frank et al. 1988[36]
Bromeliaceae	Billbergia pyramidalis (Sims) Lindley	Culicidae	Culex (Culex) quinquefasciatus Say	Leaf rosette	USA	Florida, Daytona			Frank et al. 1988[36]
Bromeliaceae	Billbergia pyramidalis (Sims) Lindley	Culicidae	Culex (Culex) quinquefasciatus Say	Leaf rosette	USA	Florida, Tampa			Frank et al. 1988[36]
Bromeliaceae	Billbergia pyramidalis (Sims) Lindley	Culicidae	Culex (Culex) quinquefasciatus Say	Leaf rosette	USA: Puerto Rico	Miami, Florida			Frank et al. 1988[36]
Bromeliaceae	Billbergia pyramidalis (Sims) Lindley	Culicidae	Toxorhynchites (Lynchiella) rutilus (Coquillett)	Leaf rosette	USA	Florida, Daytona			Frank et al. 1988[36]
Bromeliaceae	Billbergia pyramidalis (Sims) Lindley	Culicidae	Toxorhynchites (Lynchiella) rutilus (Coquillett)	Leaf rosette	USA	Florida, Tampa			Frank et al. 1988[36]
Bromeliaceae	Billbergia pyramidalis (Sims) Lindley	Culicidae	Toxorhynchites (Lynchiella) rutilus (Coquillett)	Leaf rosette	USA: Puerto Rico	Miami, Florida			Frank et al. 1988[36]
Bromeliaceae	Billbergia pyramidalis (Sims) Lindley	Culicidae	Wyeomyia (Wyeomyia) mitchellii (Theobald)	Leaf rosette	USA	Florida, Daytona			Frank et al. 1988[36]
Bromeliaceae	Billbergia pyramidalis (Sims) Lindley	Culicidae	Wyeomyia (Wyeomyia) mitchellii (Theobald)	Leaf rosette	USA	Florida, Tampa			Frank et al. 1988[36]
Bromeliaceae	Billbergia pyramidalis (Sims) Lindley	Culicidae	Wyeomyia (Wyeomyia) mitchellii (Theobald)	Leaf rosette	USA: Puerto Rico	Miami, Florida			Frank et al. 1988[36]
Bromeliaceae	Billbergia pyramidalis (Sims) Lindley	Culicidae	Wyeomyia (Wyeomyia) mitchellii (Theobald)	Leaf rosette	USA	Nr. Florida Medical Entomology Laboratory, Vero Beach, Florida			Frank et al. 1988[36]
Bromeliaceae	Billbergia pyramidalis (Sims) Lindley	Culicidae	Wyeomyia (Wyeomyia) vanduzeei Dyar & Knab	Leaf rosette	USA	Florida, Daytona			Frank et al. 1988[36]
Bromeliaceae	Billbergia pyramidalis (Sims) Lindley	Culicidae	Wyeomyia (Wyeomyia) vanduzeei Dyar & Knab	Leaf rosette	USA	Florida, Tampa			Frank et al. 1988[36]
Bromeliaceae	Billbergia pyramidalis (Sims) Lindley	Culicidae	Wyeomyia (Wyeomyia) vanduzeei Dyar & Knab	Leaf rosette	USA: Puerto Rico	Miami, Florida			Frank et al. 1988[36]
Bromeliaceae	Billbergia pyramidalis (Sims) Lindley	Culicidae	Wyeomyia (Wyeomyia) vanduzeei Dyar & Knab	Leaf rosette	USA	Nr. Florida Medical Entomology Laboratory, Vero Beach, Florida			Frank et al. 1988[36]
Bromeliaceae	Tillandsia fasciculata Sw.	Ceratopogonidae	Undetermined	Leaf rosette	USA	Sarasota County, FL	27.1977	-82.2658	Frank et al. 2004[25]
Bromeliaceae	Tillandsia utriculata L.	Ceratopogonidae	Undetermined	Leaf rosette	USA	Sarasota County, FL	27.1977	-82.2658	Frank et al. 2004[25]
Bromeliaceae	Tillandsia fasciculata Sw.	Chironomidae	Undetermined	Leaf rosette	USA	Sarasota County, FL	27.1977	-82.2658	Frank et al. 2004[25]
Bromeliaceae	Tillandsia utriculata L.	Chironomidae	Undetermined	Leaf rosette	USA	Sarasota County, FL	27.1977	-82.2658	Frank et al. 2004[25]
Bromeliaceae	Tillandsia fasciculata Sw.	Culicidae	Undetermined	Leaf rosette	USA	Sarasota County, FL	27.1977	-82.2658	Frank et al. 2004[25]
Bromeliaceae	Tillandsia utriculata L.	Culicidae	Undetermined	Leaf rosette	USA	Sarasota County, FL	27.1977	-82.2658	Frank et al. 2004[25]
Bromeliaceae	Tillandsia fasciculata Sw.	Muscidae	Undetermined	Leaf rosette	USA	Sarasota County, FL	27.1977	-82.2658	Frank et al. 2004[25]
Bromeliaceae	Tillandsia fasciculata Sw.	Psychodidae	Undetermined	Leaf rosette	USA	Sarasota County, FL	27.1977	-82.2658	Frank et al. 2004[25]
Bromeliaceae	Tillandsia utriculata L.	Psychodidae	Undetermined	Leaf rosette	USA	Sarasota County, FL	27.1977	-82.2658	Frank et al. 2004[25]
Bromeliaceae	Guzmania Ruiz & Pav.	Culicidae	Anopheles (Kerteszia) neivai Dyar & Knab	Leaf axil	Costa Rica	Guanacaste Province, Área de Conservación, Pitilla Biological Station	10.9833	-85.4333	Gilbert et al. 2008[205]
Bromeliaceae	Vriesea Lindl.	Culicidae	Anopheles (Kerteszia) neivai Dyar & Knab	Leaf axil	Costa Rica	Guanacaste Province, Área de Conservación, Pitilla Biological Station	10.9833	-85.4333	Gilbert et al. 2008[205]
Bromeliaceae	Guzmania Ruiz & Pav.	Culicidae	Culex (Microculex) rejector Dyar & Knab	Leaf axil	Costa Rica	Guanacaste Province, Área de Conservación, Pitilla Biological Station	10.9833	-85.4333	Gilbert et al. 2008[205]
Bromeliaceae	Vriesea Lindl.	Culicidae	Culex (Microculex) rejector Dyar & Knab	Leaf axil	Costa Rica	Guanacaste Province, Área de Conservación, Pitilla Biological Station	10.9833	-85.4333	Gilbert et al. 2008[205]
Bromeliaceae	Guzmania Ruiz & Pav.	Culicidae	Wyeomyia (Hystatomyia) circumcincta Dyar & Knab	Leaf axil	Costa Rica	Guanacaste Province, Área de Conservación, Pitilla Biological Station	10.9833	-85.4333	Gilbert et al. 2008[205]
Bromeliaceae	Vriesea Lindl.	Culicidae	Wyeomyia (Hystatomyia) circumcincta Dyar & Knab	Leaf axil	Costa Rica	Guanacaste Province, Área de Conservación, Pitilla Biological Station	10.9833	-85.4333	Gilbert et al. 2008[205]
Bromeliaceae	Guzmania Ruiz & Pav.	Culicidae	Wyeomyia (Wyeomyia) melanopus Dyar	Leaf axil	Costa Rica	Guanacaste Province, Área de Conservación, Pitilla Biological Station	10.9833	-85.4333	Gilbert et al. 2008[205]
Bromeliaceae	Vriesea Lindl.	Culicidae	Wyeomyia (Wyeomyia) melanopus Dyar	Leaf axil	Costa Rica	Guanacaste Province, Área de Conservación, Pitilla Biological Station	10.9833	-85.4333	Gilbert et al. 2008[205]
Bromeliaceae	Brocchinia reducta Baker	Ceratopogonidae	Culicoides Latreille	Leaf rosette	Venezuela	Kukenan Tepuy, South East Venezuala, 2200m			Gonzalez et al. 1991[206]
Bromeliaceae	Brocchinia reducta Baker	Chironomidae	Metriocnemus van der Wulp	Leaf rosette	Venezuela	Kukenan Tepuy, South East Venezuala, 2200m			Gonzalez et al. 1991[206]
Bromeliaceae	Undetermined	Tabanidae	Stibasoma flaviventre Macquart	Leaf rosette	Panama	Cerro Cana, Cerro Azul			Goodwin and Murdoch 1974[110]
Bromeliaceae	Undetermined	Tabanidae	Stibasoma fulvohirtum (Wiedemann)	Leaf rosette	Panama	Cerro Cana, Cerro Azul			Goodwin and Murdoch 1974[110]
Bromeliaceae	Undetermined	Ceratopogonidae	Forcipomyia (Phytohelea) bromelicola (Lutz)	Undetermined	USA	Florida, Monroe Co., Conch Key			Grogan and Hribar 2006[207]
Bromeliaceae	Undetermined	Ceratopogonidae	Forcipomyia (Phytohelea) bromelicola (Lutz)	Undetermined	USA	Florida, Monroe Co., Duck Key			Grogan and Hribar 2006[207]
Bromeliaceae	Undetermined	Ceratopogonidae	Forcipomyia (Phytohelea) bromelicola (Lutz)	Undetermined	USA	Florida, Monroe Co., Lower Matecumbe Key			Grogan and Hribar 2006[207]
Bromeliaceae	Undetermined	Ceratopogonidae	Forcipomyia (Phytohelea) bromelicola (Lutz)	Undetermined	USA	Florida, Monroe Co., Shelter Key, Key Colony Beach			Grogan and Hribar 2006[207]
Bromeliaceae	Undetermined	Ceratopogonidae	Forcipomyia (Phytohelea) bromelicola (Lutz)	Undetermined	USA	Florida, Monroe Co., Vaca Key			Grogan and Hribar 2006[207]
Bromeliaceae	Undetermined	Limoniidae	Trentepohlia Bigot	Tank	Brazil	Rio de Janeiro State, Arraial do Cabo			Guzman and Srivastava 2020[208]
Bromeliaceae	Undetermined	Limoniidae	Trentepohlia Bigot	Tank	Brazil	Rio de Janeiro State, Jurubatiba National Park			Guzman and Srivastava 2020[208]
Bromeliaceae	Undetermined	Limoniidae	Trentepohlia Bigot	Tank	Brazil	Rio de Janeiro State, Marica			Guzman and Srivastava 2020[208]
Bromeliaceae	Undetermined	Limoniidae	Trentepohlia Bigot	Tank	Brazil	São Paulo Province, Ilha Bela			Guzman and Srivastava 2020[208]
Bromeliaceae	Undetermined	Ceratopogonidae	Dasyhelea Kieffer	Leaf rosette	Brazil	Rio de Janeiro State, Jurubatiba National Park	-22.2075	-41.4844	Guzman et al. 2018[209]
Bromeliaceae	Undetermined	Ceratopogonidae	Dasyhelea Kieffer	Leaf rosette	Brazil	Rio de Janeiro, Arraial do Cabo	-22.9507	-42.0423	Guzman et al. 2018[209]
Bromeliaceae	Undetermined	Ceratopogonidae	Dasyhelea Kieffer	Leaf rosette	Brazil	Rio de Janeiro, Marica	-22.9473	-42.8874	Guzman et al. 2018[209]
Bromeliaceae	Undetermined	Ceratopogonidae	Dasyhelea Kieffer	Leaf rosette	Brazil	São Paulo Province, Ilha Bela	-23.7374	-45.2907	Guzman et al. 2018[209]
Bromeliaceae	Undetermined	Ceratopogonidae	Undetermined	Leaf rosette	Brazil	Rio de Janeiro State, Jurubatiba National Park	-22.2075	-41.4844	Guzman et al. 2018[209]
Bromeliaceae	Undetermined	Ceratopogonidae	Undetermined	Leaf rosette	Brazil	Rio de Janeiro, Arraial do Cabo	-22.9507	-42.0423	Guzman et al. 2018[209]
Bromeliaceae	Undetermined	Ceratopogonidae	Undetermined	Leaf rosette	Brazil	Rio de Janeiro, Marica	-22.9473	-42.8874	Guzman et al. 2018[209]
Bromeliaceae	Undetermined	Ceratopogonidae	Undetermined	Leaf rosette	Brazil	São Paulo Province, Ilha Bela	-23.7374	-45.2907	Guzman et al. 2018[209]
Bromeliaceae	Undetermined	Chironomidae	Undetermined	Leaf rosette	Brazil	Rio de Janeiro State, Jurubatiba National Park	-22.2075	-41.4844	Guzman et al. 2018[209]
Bromeliaceae	Undetermined	Chironomidae	Undetermined	Leaf rosette	Brazil	Rio de Janeiro, Arraial do Cabo	-22.9507	-42.0423	Guzman et al. 2018[209]
Bromeliaceae	Undetermined	Chironomidae	Undetermined	Leaf rosette	Brazil	Rio de Janeiro, Marica	-22.9473	-42.8874	Guzman et al. 2018[209]
Bromeliaceae	Undetermined	Chironomidae	Undetermined	Leaf rosette	Brazil	São Paulo Province, Ilha Bela	-23.7374	-45.2907	Guzman et al. 2018[209]
Bromeliaceae	Undetermined	Corethrellidae	Corethrella Coquillett	Leaf rosette	Brazil	Rio de Janeiro State, Jurubatiba National Park	-22.2075	-41.4844	Guzman et al. 2018[209]
Bromeliaceae	Undetermined	Corethrellidae	Corethrella Coquillett	Leaf rosette	Brazil	Rio de Janeiro, Arraial do Cabo	-22.9507	-42.0423	Guzman et al. 2018[209]
Bromeliaceae	Undetermined	Corethrellidae	Corethrella Coquillett	Leaf rosette	Brazil	Rio de Janeiro, Marica	-22.9473	-42.8874	Guzman et al. 2018[209]
Bromeliaceae	Undetermined	Corethrellidae	Corethrella Coquillett	Leaf rosette	Brazil	São Paulo Province, Ilha Bela	-23.7374	-45.2907	Guzman et al. 2018[209]
Bromeliaceae	Undetermined	Culicidae	Culex Linnaeus	Leaf rosette	Brazil	Rio de Janeiro State, Jurubatiba National Park	-22.2075	-41.4844	Guzman et al. 2018[209]
Bromeliaceae	Undetermined	Culicidae	Culex Linnaeus	Leaf rosette	Brazil	Rio de Janeiro, Arraial do Cabo	-22.9507	-42.0423	Guzman et al. 2018[209]
Bromeliaceae	Undetermined	Culicidae	Culex Linnaeus	Leaf rosette	Brazil	Rio de Janeiro, Marica	-22.9473	-42.8874	Guzman et al. 2018[209]
Bromeliaceae	Undetermined	Culicidae	Culex Linnaeus	Leaf rosette	Brazil	São Paulo Province, Ilha Bela	-23.7374	-45.2907	Guzman et al. 2018[209]
Bromeliaceae	Undetermined	Culicidae	Culiseta Felt	Leaf rosette	Brazil	Rio de Janeiro State, Jurubatiba National Park	-22.2075	-41.4844	Guzman et al. 2018[209]
Bromeliaceae	Undetermined	Culicidae	Toxorhynchites Theobald	Leaf rosette	Brazil	Rio de Janeiro State, Jurubatiba National Park	-22.2075	-41.4844	Guzman et al. 2018[209]
Bromeliaceae	Undetermined	Culicidae	Toxorhynchites Theobald	Leaf rosette	Brazil	Rio de Janeiro, Marica	-22.9473	-42.8874	Guzman et al. 2018[209]
Bromeliaceae	Undetermined	Culicidae	Toxorhynchites Theobald	Leaf rosette	Brazil	São Paulo Province, Ilha Bela	-23.7374	-45.2907	Guzman et al. 2018[209]
Bromeliaceae	Undetermined	Culicidae	Wyeomyia Theobald	Leaf rosette	Brazil	Rio de Janeiro State, Jurubatiba National Park	-22.2075	-41.4844	Guzman et al. 2018[209]
Bromeliaceae	Undetermined	Culicidae	Wyeomyia Theobald	Leaf rosette	Brazil	Rio de Janeiro, Arraial do Cabo	-22.9507	-42.0423	Guzman et al. 2018[209]
Bromeliaceae	Undetermined	Culicidae	Wyeomyia Theobald	Leaf rosette	Brazil	Rio de Janeiro, Marica	-22.9473	-42.8874	Guzman et al. 2018[209]
Bromeliaceae	Undetermined	Culicidae	Wyeomyia Theobald	Leaf rosette	Brazil	São Paulo Province, Ilha Bela	-23.7374	-45.2907	Guzman et al. 2018[209]
Bromeliaceae	Undetermined	Empididae	Undetermined	Leaf rosette	Brazil	Rio de Janeiro State, Jurubatiba National Park	-22.2075	-41.4844	Guzman et al. 2018[209]
Bromeliaceae	Undetermined	Ephydridae	Undetermined	Leaf rosette	Brazil	Rio de Janeiro State, Jurubatiba National Park	-22.2075	-41.4844	Guzman et al. 2018[209]
Bromeliaceae	Undetermined	Ephydridae	Undetermined	Leaf rosette	Brazil	São Paulo Province, Ilha Bela	-23.7374	-45.2907	Guzman et al. 2018[209]
Bromeliaceae	Undetermined	Psychodidae	Undetermined	Leaf rosette	Brazil	Rio de Janeiro State, Jurubatiba National Park	-22.2075	-41.4844	Guzman et al. 2018[209]
Bromeliaceae	Undetermined	Psychodidae	Undetermined	Leaf rosette	Brazil	Rio de Janeiro, Arraial do Cabo	-22.9507	-42.0423	Guzman et al. 2018[209]
Bromeliaceae	Undetermined	Psychodidae	Undetermined	Leaf rosette	Brazil	Rio de Janeiro, Marica	-22.9473	-42.8874	Guzman et al. 2018[209]
Bromeliaceae	Undetermined	Psychodidae	Undetermined	Leaf rosette	Brazil	São Paulo Province, Ilha Bela	-23.7374	-45.2907	Guzman et al. 2018[209]
Bromeliaceae	Undetermined	Tipuloidea	Undetermined	Leaf rosette	Brazil	Rio de Janeiro State, Jurubatiba National Park	-22.2075	-41.4844	Guzman et al. 2018[209]
Bromeliaceae	Undetermined	Tipuloidea	Undetermined	Leaf rosette	Brazil	Rio de Janeiro, Arraial do Cabo	-22.9507	-42.0423	Guzman et al. 2018[209]
Bromeliaceae	Undetermined	Tipuloidea	Undetermined	Leaf rosette	Brazil	Rio de Janeiro, Marica	-22.9473	-42.8874	Guzman et al. 2018[209]
Bromeliaceae	Undetermined	Tipuloidea	Undetermined	Leaf rosette	Brazil	São Paulo Province, Ilha Bela	-23.7374	-45.2907	Guzman et al. 2018[209]
Bromeliaceae	Tillandsia utriculata L.	Culicidae	Wyeomyia (Wyeomyia) vanduzeei Dyar & Knab	Leaf rosette	USA	Snake Bight Trail, Everglades National Park, Florida			Hall and Anthony 1979[210]
Bromeliaceae	Guzmania Ruiz & Pav.	Culicidae	Culex (Microculex) jenningsi Dyar & Knab	Leaf rosette	Costa Rica	Pitilla Field Station, Area de Conservacion, Guanacaste	10.9892	-85.4425	Hammill et al. 2015[179]
Bromeliaceae	Guzmania Ruiz & Pav.	Culicidae	Wyeomyia abebela Dyar & Knab	Leaf rosette	Costa Rica	Pitilla Field Station, Area de Conservacion, Guanacaste	10.9892	-85.4425	Hammill et al. 2015[179]
Heliconiaceae	Heliconia tortuosa Griggs	Ceratopogonidae	Undetermined	Leaf roll, bract	Costa Rica	Monteverde: Sendero Bosque NUnidentified Brachyceraosa	10.3028	-84.7959	Hayford et al. 2020[57]
Heliconiaceae	Heliconia tortuosa Griggs	Ceratopogonidae	Undetermined	Leaf roll, bract	Costa Rica	Monteverde: Tosi Tr before Chomogo	10.3028	-84.7959	Hayford et al. 2020[57]
Heliconiaceae	Heliconia stricta Huber	Ceratopogonidae	Undetermined	Leaf roll, bract	Peru	Paucartambo Province, Pilcopata, CICRA Field Station, garden	-12.5686	-70.099	Hayford et al. 2020[57]
Heliconiaceae	Heliconia stricta Huber	Ceratopogonidae	Undetermined	Leaf roll, bract	Peru	Paucartambo Province, Pilcopata, Manu Field Station	-12.5526	-70.1101	Hayford et al. 2020[57]
Zingiberaceae	Undetermined	Ceratopogonidae	Undetermined	Leaf roll, bract	Peru	Paucartambo Province, Pilcopata, Manu Field Station	-12.5526	-70.1101	Hayford et al. 2020[57]
Zingiberaceae	Undetermined	Chironomidae	Undetermined	Leaf roll, bract	Peru	Paucartambo Province, Pilcopata, CICRA Field Station, garden	-12.5686	-70.099	Hayford et al. 2020[57]
Heliconiaceae	Heliconia stricta Huber	Chironomidae	Undetermined	Leaf roll, bract	Peru	Paucartambo Province, Pilcopata, Manu Field Station	-12.5526	-70.1101	Hayford et al. 2020[57]
Heliconiaceae	Heliconia stricta Huber	Culicidae	Undetermined	Leaf roll, bract	Peru	Paucartambo Province, Pilcopata, CICRA Field Station, garden	-12.5686	-70.099	Hayford et al. 2020[57]
Zingiberaceae	Undetermined	Culicidae	Undetermined	Leaf roll, bract	Peru	Paucartambo Province, Pilcopata, CICRA Field Station, garden	-12.5686	-70.099	Hayford et al. 2020[57]
Heliconiaceae	Heliconia stricta Huber	Culicidae	Undetermined	Leaf roll, bract	Peru	Paucartambo Province, Pilcopata, Manu Field Station	-12.5526	-70.1101	Hayford et al. 2020[57]
Heliconiaceae	Heliconia tortuosa Griggs	Psychodidae	Undetermined	Leaf roll, bract	Costa Rica	Monteverde: Sendero Bosque NUnidentified Brachyceraosa	10.3028	-84.7959	Hayford et al. 2020[57]
Heliconiaceae	Heliconia tortuosa Griggs	Psychodidae	Undetermined	Leaf roll, bract	Costa Rica	Monteverde: Tosi Tr before Chomogo	10.3028	-84.7959	Hayford et al. 2020[57]
Heliconiaceae	Heliconia stricta Huber	Psychodidae	Undetermined	Leaf roll, bract	Peru	Paucartambo Province, Pilcopata, CICRA Field Station, garden	-12.5686	-70.099	Hayford et al. 2020[57]
Heliconiaceae	Heliconia robusta Pax	Psychodidae	Undetermined	Leaf roll, bract	Peru	Paucartambo Province, Pilcopata, Manu Field Station	-12.5526	-70.1101	Hayford et al. 2020[57]
Heliconiaceae	Heliconia rostrata Ruiz & Pav.	Psychodidae	Undetermined	Leaf roll, bract	Peru	Paucartambo Province, Pilcopata, Manu Field Station	-12.5526	-70.1101	Hayford et al. 2020[57]
Heliconiaceae	Heliconia stricta Huber	Psychodidae	Undetermined	Leaf roll, bract	Peru	Paucartambo Province, Pilcopata, Manu Field Station	-12.5526	-70.1101	Hayford et al. 2020[57]
Marantaceae	Hylaeanthe unilateralis (Poepp. & Endl.)	Psychodidae	Undetermined	Leaf roll, bract	Peru	Paucartambo Province, Pilcopata, Manu Field Station	-12.5526	-70.1101	Hayford et al. 2020[57]
Zingiberaceae	Undetermined	Psychodidae	Undetermined	Leaf roll, bract	Peru	Paucartambo Province, Pilcopata, Manu Field Station	-12.5526	-70.1101	Hayford et al. 2020[57]
Heliconiaceae	Heliconia tortuosa Griggs	Stratiomyidae	Undetermined	Leaf roll, bract	Costa Rica	Monteverde: Sendero Bosque NUnidentified Brachyceraosa	10.3028	-84.7959	Hayford et al. 2020[57]
Heliconiaceae	Heliconia tortuosa Griggs	Stratiomyidae	Undetermined	Leaf roll, bract	Costa Rica	Monteverde: Sendero Camino	10.3028	-84.7959	Hayford et al. 2020[57]
Zingiberaceae	Undetermined	Stratiomyidae	Undetermined	Leaf roll, bract	Peru	Paucartambo Province, Pilcopata, CICRA Field Station, garden	-12.5686	-70.099	Hayford et al. 2020[57]
Heliconiaceae	Heliconia stricta Huber	Stratiomyidae	Undetermined	Leaf roll, bract	Peru	Paucartambo Province, Pilcopata, Manu Field Station	-12.5526	-70.1101	Hayford et al. 2020[57]
Heliconiaceae	Heliconia stricta Huber	Syrphidae	Undetermined	Leaf roll, bract	Peru	Paucartambo Province, Pilcopata, CICRA Field Station, garden	-12.5686	-70.099	Hayford et al. 2020[57]
Zingiberaceae	Undetermined	Syrphidae	Undetermined	Leaf roll, bract	Peru	Paucartambo Province, Pilcopata, CICRA Field Station, garden	-12.5686	-70.099	Hayford et al. 2020[57]
Heliconiaceae	Heliconia stricta Huber	Syrphidae	Undetermined	Leaf roll, bract	Peru	Paucartambo Province, Pilcopata, Manu Field Station	-12.5526	-70.1101	Hayford et al. 2020[57]
Heliconiaceae	Heliconia stricta Huber	Tipuloidea	Undetermined	Leaf roll, bract	Peru	Paucartambo Province, Pilcopata, CICRA Field Station, garden	-12.5686	-70.099	Hayford et al. 2020[57]
Zingiberaceae	Undetermined	Tipuloidea	Undetermined	Leaf roll, bract	Peru	Paucartambo Province, Pilcopata, CICRA Field Station, garden	-12.5686	-70.099	Hayford et al. 2020[57]
Heliconiaceae	Heliconia stricta Huber	Tipuloidea	Undetermined	Leaf roll, bract	Peru	Paucartambo Province, Pilcopata, Manu Field Station	-12.5526	-70.1101	Hayford et al. 2020[57]
Bromeliaceae	Undetermined	Corethrellidae	Corethrella Coquillett	Leaf rosette	Panama	Bocas del Toro, about 3km S of Punta de Peña, El Guabo, 60m			Heinemann and Belkin 1978a[212]
Bromeliaceae	Undetermined	Corethrellidae	Corethrella Coquillett	Leaf rosette	Panama	Bocas del Toro, Punta de Pena, Cerro Guayabo, on Tres de Noviembre trail just N of continental divide, "La Zorra", 1500m			Heinemann and Belkin 1978a[212]
Bromeliaceae	Undetermined	Corethrellidae	Corethrella Coquillett	Leaf rosette	Panama	Canal Zone, Frijoles, Barro Colorado Island, 25-170m			Heinemann and Belkin 1978a[212]
Bromeliaceae	Undetermined	Corethrellidae	Corethrella Coquillett	Leaf rosette	Panama	Darien, about 4km NE of Morti, "Morti Hydro", 80m			Heinemann and Belkin 1978a[212]
Bromeliaceae	Undetermined	Corethrellidae	Corethrella Coquillett	Leaf rosette	Panama	Tocumen, Cerro Azul, "La Zumbadora", 600m			Heinemann and Belkin 1978a[212]
Bromeliaceae	Undetermined	Culicidae	Aedes (Howardina) allotecnon Kumm, Komp & Ruiz	Leaf rosette	Panama	About 4km N of Chica, Cerro Campana, 700m			Heinemann and Belkin 1978a[212]
Bromeliaceae	Undetermined	Culicidae	Aedes (Howardina) allotecnon Kumm, Komp & Ruiz	Leaf rosette	Panama	Bocas del Toro, Punta de Pena, Cerro Guayabo, on Tres de Noviembre trail just N of continental divide, "La Sierra", 1800m			Heinemann and Belkin 1978a[212]
Bromeliaceae	Undetermined	Culicidae	Aedes (Howardina) allotecnon Kumm, Komp & Ruiz	Leaf rosette	Panama	Bocas del Toro, Punta de Pena, Cerro Guayabo, on Tres de Noviembre trail just N of continental divide, "La Zorra", 1500m			Heinemann and Belkin 1978a[212]
Bromeliaceae	Undetermined	Culicidae	Aedes (Howardina) allotecnon Kumm, Komp & Ruiz	Leaf rosette	Panama	Chiriqui, 3km W of El Hato del Volcan, Las Lagunas, 1340m			Heinemann and Belkin 1978a[212]
Bromeliaceae	Undetermined	Culicidae	Aedes (Howardina) allotecnon Kumm, Komp & Ruiz	Leaf rosette	Panama	Chiriqui, Boquete, 1070m			Heinemann and Belkin 1978a[212]
Bromeliaceae	Undetermined	Culicidae	Aedes (Howardina) allotecnon Kumm, Komp & Ruiz	Leaf rosette	Panama	Chiriqui, Cerro Punta, near "Florida Audubon Society cabin", 1850m			Heinemann and Belkin 1978a[212]
Bromeliaceae	Undetermined	Culicidae	Aedes (Howardina) allotecnon Kumm, Komp & Ruiz	Leaf rosette	Panama	Cocle, El Valle, 600m			Heinemann and Belkin 1978a[212]
Bromeliaceae	Undetermined	Culicidae	Aedes (Howardina) sexlineatus (Theobald)	Leaf rosette	Panama	Cocle, El Valle, "Pozo de las Mozas", 700m			Heinemann and Belkin 1978a[212]
Bromeliaceae	Undetermined	Culicidae	Aedes (Howardina) sexlineatus (Theobald)	Leaf rosette	Panama	Cocle, El Valle, 600m			Heinemann and Belkin 1978a[212]
Bromeliaceae	Undetermined	Culicidae	Aedes (Howardina) sp. near spinosus	Leaf rosette	Panama	Chiriqui, Cerro Punta, near "Florida Audubon Society cabin", 1760m			Heinemann and Belkin 1978a[212]
Bromeliaceae	Undetermined	Culicidae	Aedes (Howardina) sp. near spinosus	Leaf rosette	Panama	Chiriqui, Cerro Punta, near "Florida Audubon Society cabin", 1850m			Heinemann and Belkin 1978a[212]
Bromeliaceae	Undetermined	Culicidae	Aedes (Howardina) spinosus Berlin	Leaf rosette	Panama	Bocas del Toro, Punta de Pena, Cerro Guayabo, on Tres de Noviembre trail just N of continental divide, "La Sierra", 1800m			Heinemann and Belkin 1978a[212]
Bromeliaceae	Undetermined	Culicidae	Aedes (Howardina) spinosus Berlin	Leaf rosette	Panama	Bocas del Toro, Punta de Pena, Cerro Guayabo, on Tres de Noviembre trail just N of continental divide, "La Zorra", 1500m			Heinemann and Belkin 1978a[212]
Bromeliaceae	Undetermined	Culicidae	Anopheles (Kerteszia) neivai Dyar & Knab	Leaf rosette	Panama	Bocas del Toro, farm just to SW of Almirante, "Wenan", 10m			Heinemann and Belkin 1978a[212]
Bromeliaceae	Undetermined	Culicidae	Anopheles (Kerteszia) neivai Dyar & Knab	Leaf rosette	Panama	Bocas del Toro, Isla Colon, 2km N of Bocas del Toro, Big Creek, 10m			Heinemann and Belkin 1978a[212]
Bromeliaceae	Undetermined	Culicidae	Anopheles (Kerteszia) neivai Dyar & Knab	Leaf rosette	Panama	Bocas del Toro, Punta de Pena, "Kaysan"			Heinemann and Belkin 1978a[212]
Bromeliaceae	Undetermined	Culicidae	Anopheles (Kerteszia) neivai Dyar & Knab	Leaf rosette	Panama	Colon, Portobelo, near sea level			Heinemann and Belkin 1978a[212]
Bromeliaceae	Undetermined	Culicidae	Anopheles (Kerteszia) neivai Dyar & Knab	Leaf rosette	Panama	Darien, about 4km NE of Morti, "Morti Hydro", 80m			Heinemann and Belkin 1978a[212]
Bromeliaceae	Undetermined	Culicidae	Anopheles (Kerteszia) neivai Dyar & Knab	Leaf rosette	Panama	Darien, Pucro, about 3km W of summit of Cerro Mali, 1440m			Heinemann and Belkin 1978a[212]
Bromeliaceae	Undetermined	Culicidae	Anopheles (Kerteszia) neivai Dyar & Knab	Leaf rosette	Panama	Darien, Pucro, about 6.5km W of summit of Cerro Mali, 1440m			Heinemann and Belkin 1978a[212]
Bromeliaceae	Undetermined	Culicidae	Anopheles (Kerteszia) neivai Dyar & Knab	Leaf rosette	Panama	Darien, Pucro, about 6.5km W of summitt of Cerro Mali, GML camp, 1440m			Heinemann and Belkin 1978a[212]
Bromeliaceae	Undetermined	Culicidae	Anopheles (Kerteszia) neivai Dyar & Knab	Leaf rosette	Panama	Darien, Pucro, Cerro Mali, 1500m			Heinemann and Belkin 1978a[212]
Bromeliaceae	Undetermined	Culicidae	Anopheles (Kerteszia) neivai Dyar & Knab	Leaf rosette	Panama	Darien, Pucro, Cerro Mali, about 6.5km E of GML camp, 1500m			Heinemann and Belkin 1978a[212]
Bromeliaceae	Undetermined	Culicidae	Anopheles (Kerteszia) neivai Dyar & Knab	Leaf rosette	Panama	Darien, Pucro, Rio Tacarcuna valley, 600m			Heinemann and Belkin 1978a[212]
Bromeliaceae	Tillandsia L.	Culicidae	Anopheles (Kerteszia) neivai Dyar & Knab	Leaf rosette	Panama	Tocumen, Cerro Azul, "La Zumbadora", 600m			Heinemann and Belkin 1978a[212]
Bromeliaceae	Undetermined	Culicidae	Anopheles (Kerteszia) pholidotus Zavortink	Leaf rosette	Panama	Bocas del Toro, Punta de Pena, Cerro Guayabo, on Tres de Noviembre trail just N of continental divide, "La Zorra", 1500m			Heinemann and Belkin 1978a[212]
Bromeliaceae	Undetermined	Culicidae	Culex (Micraedes) erethyzonfer Galindo & Blanton	Leaf rosette	Panama	About 4km No of Chica, Cerro Campana, 900m			Heinemann and Belkin 1978a[212]
Bromeliaceae	Undetermined	Culicidae	Culex (Micraedes) erethyzonfer Galindo & Blanton	Leaf rosette	Panama	Bocas del Toro, Punta de Pena, Cerro Guayabo, on Tres de Noviembre trail just N of continental divide, "La Sierra", 1800m			Heinemann and Belkin 1978a[212]
Bromeliaceae	Undetermined	Culicidae	Culex (Micraedes) erethyzonfer Galindo & Blanton	Leaf rosette	Panama	Bocas del Toro, Punta de Pena, Cerro Guayabo, on Tres de Noviembre trail just N of continental divide, "La Zorra", 1500m			Heinemann and Belkin 1978a[212]
Bromeliaceae	Undetermined	Culicidae	Culex (Micraedes) erethyzonfer Galindo & Blanton	Leaf rosette	Panama	Chiriqui, 3km W of El Hato del Volcan, Las Lagunas, 1340m			Heinemann and Belkin 1978a[212]
Bromeliaceae	Undetermined	Culicidae	Culex (Micraedes) erethyzonfer Galindo & Blanton	Leaf rosette	Panama	Chiriqui, Boquete, 1070m			Heinemann and Belkin 1978a[212]
Bromeliaceae	Undetermined	Culicidae	Culex (Micraedes) erethyzonfer Galindo & Blanton	Leaf rosette	Panama	Chiriqui, Cerro Punta, near "Florida Audubon Society cabin", 1760m			Heinemann and Belkin 1978a[212]
Bromeliaceae	Undetermined	Culicidae	Culex (Micraedes) erethyzonfer Galindo & Blanton	Leaf rosette	Panama	Chiriqui, Cerro Punta, near "Florida Audubon Society cabin", 1800m			Heinemann and Belkin 1978a[212]
Bromeliaceae	Undetermined	Culicidae	Culex (Micraedes) erethyzonfer Galindo & Blanton	Leaf rosette	Panama	Chiriqui, Cerro Punta, near "Florida Audubon Society cabin", 1850m			Heinemann and Belkin 1978a[212]
Bromeliaceae	Undetermined	Culicidae	Culex (Micraedes) erethyzonfer Galindo & Blanton	Leaf rosette	Panama	Darien, Pucro, about 3km W of summit of Cerro Mali, 1440m			Heinemann and Belkin 1978a[212]
Bromeliaceae	Undetermined	Culicidae	Culex (Micraedes) erethyzonfer Galindo & Blanton	Leaf rosette	Panama	Darien, Pucro, about 6.5km W of summit of Cerro Mali, 1440m			Heinemann and Belkin 1978a[212]
Bromeliaceae	Undetermined	Culicidae	Culex (Micraedes) erethyzonfer Galindo & Blanton	Leaf rosette	Panama	Darien, Pucro, about 6.5km W of summitt of Cerro Mali, GML camp, 1440m			Heinemann and Belkin 1978a[212]
Bromeliaceae	Undetermined	Culicidae	Culex (Micraedes) erethyzonfer Galindo & Blanton	Leaf rosette	Panama	Darien, Pucro, Cerro Mali, 1500m			Heinemann and Belkin 1978a[212]
Bromeliaceae	Undetermined	Culicidae	Culex (Micraedes) erethyzonfer Galindo & Blanton	Leaf rosette	Panama	Darien, Pucro, Cerro Mali, about 6.5km E of GML camp, 1500m			Heinemann and Belkin 1978a[212]
Bromeliaceae	Undetermined	Culicidae	Culex (Micraedes) erethyzonfer Galindo & Blanton	Leaf rosette	Panama	Darien, Pucro, top of auxiliary ridge W of Cerro Mali, 1500m			Heinemann and Belkin 1978a[212]
Bromeliaceae	Tillandsia L.	Culicidae	Culex (Microculex) chryselatus Dyar & Knab	Leaf rosette	Panama	Chilibre, Juan Mina, 40m			Heinemann and Belkin 1978a[212]
Bromeliaceae	Undetermined	Culicidae	Culex (Microculex) daumastocampa Dyar & Knab	Leaf rosette	Panama	Bocas del Toro, about 3km S of Punta de Peña, El Guabo, 60m			Heinemann and Belkin 1978a[212]
Bromeliaceae	Undetermined	Culicidae	Culex (Microculex) daumastocampa Dyar & Knab	Leaf rosette	Panama	Bocas del Toro, Isla Colon, 2km N of Bocas del Toro, Big Creek, 10m			Heinemann and Belkin 1978a[212]
Bromeliaceae	Undetermined	Culicidae	Culex (Microculex) daumastocampa Dyar & Knab	Leaf rosette	Panama	Bocas del Toro, Punta de Pena, "Kaysan"			Heinemann and Belkin 1978a[212]
Bromeliaceae	Undetermined	Culicidae	Culex (Microculex) daumastocampa Dyar & Knab	Leaf rosette	Panama	Colon, Portobelo, near sea level			Heinemann and Belkin 1978a[212]
Bromeliaceae	Undetermined	Culicidae	Culex (Microculex) daumastocampa Dyar & Knab	Leaf rosette	Panama	Colon, Portobelo, Rt. R25, 10m			Heinemann and Belkin 1978a[212]
Bromeliaceae	Undetermined	Culicidae	Culex (Microculex) daumastocampa Dyar & Knab	Leaf rosette	Panama	Darien, about 4km NE of Morti, "Morti Hydro", 80m			Heinemann and Belkin 1978a[212]
Bromeliaceae	Undetermined	Culicidae	Culex (Microculex) daumastocampa Dyar & Knab	Leaf rosette	Panama	Darien, Jaque, near sea level			Heinemann and Belkin 1978a[212]
Bromeliaceae	Undetermined	Culicidae	Culex (Microculex) daumastocampa Dyar & Knab	Leaf rosette	Panama	Darien, Jaque, Rio Jaque, near sea level			Heinemann and Belkin 1978a[212]
Bromeliaceae	Undetermined	Culicidae	Culex (Microculex) guadeator Dyar & Knab	Leaf rosette	Panama	Canal Zone, Summit, Madden Forest Preserve, Las Cruces Trail, less than 200m			Heinemann and Belkin 1978a[212]
Bromeliaceae	Tillandsia L.	Culicidae	Culex (Microculex) guadeator Dyar & Knab	Leaf rosette	Panama	Chilibre, Juan Mina, 40m			Heinemann and Belkin 1978a[212]
Bromeliaceae	Undetermined	Culicidae	Culex (Microculex) guadeator Dyar & Knab	Leaf rosette	Panama	Colon, Portobelo, Rt. R25, 10m			Heinemann and Belkin 1978a[212]
Bromeliaceae	Undetermined	Culicidae	Culex (Microculex) guadeator Dyar & Knab	Leaf rosette	Panama	Darien, about 4km NE of Morti, "Morti Hydro", 80m			Heinemann and Belkin 1978a[212]
Bromeliaceae	Undetermined	Culicidae	Culex (Microculex) guadeator Dyar & Knab	Leaf rosette	Panama	Darien, Pucro, Rio Tacarcuna valley, 600m			Heinemann and Belkin 1978a[212]
Bromeliaceae	Undetermined	Culicidae	Culex (Microculex) Imitator Group	Leaf rosette	Panama	Canal Zone, Colon, Gatun, 30m			Heinemann and Belkin 1978a[212]
Bromeliaceae	Undetermined	Culicidae	Culex (Microculex) Imitator Group	Leaf rosette	Panama	Cocle, El Valle, 600m			Heinemann and Belkin 1978a[212]
Bromeliaceae	Undetermined	Culicidae	Culex (Microculex) Imitator Group	Leaf rosette	Panama	Colon, Portobelo			Heinemann and Belkin 1978a[212]
Bromeliaceae	Undetermined	Culicidae	Culex (Microculex) Imitator Group	Leaf rosette	Panama	Colon, Portobelo, near sea level			Heinemann and Belkin 1978a[212]
Bromeliaceae	Undetermined	Culicidae	Culex (Microculex) Imitator Group	Leaf rosette	Panama	Darien, locality not known			Heinemann and Belkin 1978a[212]
Bromeliaceae	Undetermined	Culicidae	Culex (Microculex) Jenningsi group	Leaf rosette	Panama	Canal Zone, Summit, Madden Forest Preserve, Las Cruces Trail, less than 200m			Heinemann and Belkin 1978a[212]
Bromeliaceae	Tillandsia L.	Culicidae	Culex (Microculex) Jenningsi group	Leaf rosette	Panama	Chilibre, Juan Mina, 40m			Heinemann and Belkin 1978a[212]
Bromeliaceae	Undetermined	Culicidae	Culex (Microculex) Jenningsi group	Leaf rosette	Panama	Colon, Portobelo			Heinemann and Belkin 1978a[212]
Bromeliaceae	Undetermined	Culicidae	Culex (Microculex) Jenningsi group	Leaf rosette	Panama	Colon, Portobelo, Rt. R25, 10m			Heinemann and Belkin 1978a[212]
Bromeliaceae	Undetermined	Culicidae	Culex (Microculex) Jenningsi group	Leaf rosette	Panama	Darien, about 4km NE of Morti, "Morti Hydro", 80m			Heinemann and Belkin 1978a[212]
Bromeliaceae	Undetermined	Culicidae	Culex (Microculex) Jenningsi group	Leaf rosette	Panama	Darien, Jaque, Rio Jaque, near sea level			Heinemann and Belkin 1978a[212]
Bromeliaceae	Undetermined	Culicidae	Culex (Microculex) Jenningsi group	Leaf rosette	Panama	Darien, Pucro, about 6.5km W of summit of Cerro Mali, 1440m			Heinemann and Belkin 1978a[212]
Bromeliaceae	Undetermined	Culicidae	Culex (Microculex) Jenningsi group	Leaf rosette	Panama	Darien, Pucro, Cerro Mali, 1500m			Heinemann and Belkin 1978a[212]
Bromeliaceae	Tillandsia L.	Culicidae	Culex (Microculex) Jenningsi group	Leaf rosette	Panama	Tocumen, Cerro Azul, "La Zumbadora", 600m			Heinemann and Belkin 1978a[212]
Heliconiaceae	Heliconia L.	Culicidae	Culex (Microculex) Pleuristriatus Group	Bract	Panama	Bocas del Toro, Punta de Pena, "Kaysan"			Heinemann and Belkin 1978a[212]
Bromeliaceae	Aechmea Ruiz & Pav.	Culicidae	Culex (Microculex) sp. near Jenningsi Group	Leaf rosette	Panama	Canal Zone, Chilibre, Rio Chilibre, 30m			Heinemann and Belkin 1978a[212]
Bromeliaceae	Tillandsia L.	Culicidae	Culex (Microculex) sp. near Jenningsi Group	Undetermined	Panama	Canal Zone, Chilibre, Rio Chilibre, 30m			Heinemann and Belkin 1978a[212]
Bromeliaceae	Undetermined	Culicidae	Culex (Microculex) sp. near Jenningsi Group	Leaf rosette	Panama	Tocumen, Cerro Azul, "La Zumbadora", 600m			Heinemann and Belkin 1978a[212]
Bromeliaceae	Undetermined	Culicidae	Culex (Microculex) sp. near kukenan	Leaf rosette	Panama	Darien, Pucro, Cerro Mali, 1500m			Heinemann and Belkin 1978a[212]
Bromeliaceae	Undetermined	Culicidae	Culex (Microculex) Theobald	Leaf rosette	Panama	About 4km N of Chica, Cerro Campana, 850m			Heinemann and Belkin 1978a[212]
Bromeliaceae	Undetermined	Culicidae	Culex (Microculex) Theobald	Leaf rosette	Panama	About 4km NE of Pequeni, Rio Pequeni, Estacion Hidro el Candelaria, 100m			Heinemann and Belkin 1978a[212]
Bromeliaceae	Undetermined	Culicidae	Culex (Microculex) Theobald	Leaf rosette	Panama	Bocas del Toro, 15km SW of Almirante, on "Bocas-Chiriqui trail", 250m			Heinemann and Belkin 1978a[212]
Bromeliaceae	Undetermined	Culicidae	Culex (Microculex) Theobald	Leaf rosette	Panama	Bocas del Toro, Chiriqui Grande, Punta de Peña, 30m			Heinemann and Belkin 1978a[212]
Bromeliaceae	Undetermined	Culicidae	Culex (Microculex) Theobald	Leaf rosette	Panama	Bocas del Toro, farm just to SW of Almirante, "Wenan", 10m			Heinemann and Belkin 1978a[212]
Bromeliaceae	Undetermined	Culicidae	Culex (Microculex) Theobald	Leaf rosette	Panama	Bocas del Toro, Punta de Pena, "Chiriquicito", 30m			Heinemann and Belkin 1978a[212]
Bromeliaceae	Undetermined	Culicidae	Culex (Microculex) Theobald	Leaf rosette	Panama	Bocas del Toro, Punta de Pena, "Kaysan"			Heinemann and Belkin 1978a[212]
Bromeliaceae	Undetermined	Culicidae	Culex (Microculex) Theobald	Leaf rosette	Panama	Bocas del Toro, Punta de Pena, Cerro Guayabo, on Tres de Noviembre trail just N of continental divide, "La Zorra", 1500m			Heinemann and Belkin 1978a[212]
Bromeliaceae	Aechmea Ruiz & Pav.	Culicidae	Culex (Microculex) Theobald	Leaf rosette	Panama	Canal Zone, Coco Solo, France Field, residential area, 10m			Heinemann and Belkin 1978a[212]
Bromeliaceae	Undetermined	Culicidae	Culex (Microculex) Theobald	Leaf rosette	Panama	Canal Zone, Colon, Gatun, 30m			Heinemann and Belkin 1978a[212]
Bromeliaceae	Undetermined	Culicidae	Culex (Microculex) Theobald	Leaf rosette	Panama	Canal Zone, Colon, Margarita, "Margarita Road", 10m			Heinemann and Belkin 1978a[212]
Bromeliaceae	Undetermined	Culicidae	Culex (Microculex) Theobald	Leaf rosette	Panama	Canal Zone, Frijoles, Barro Colorado Island, 25-170m			Heinemann and Belkin 1978a[212]
Bromeliaceae	Tillandsia L.	Culicidae	Culex (Microculex) Theobald	Leaf rosette	Panama	Chilibre, Juan Mina, 40m			Heinemann and Belkin 1978a[212]
Bromeliaceae	Undetermined	Culicidae	Culex (Microculex) Theobald	Leaf rosette	Panama	Cocle, El Valle, 600m			Heinemann and Belkin 1978a[212]
Bromeliaceae	Undetermined	Culicidae	Culex (Microculex) Theobald	Leaf rosette	Panama	Colon, Portobelo, near sea level			Heinemann and Belkin 1978a[212]
Bromeliaceae	Undetermined	Culicidae	Culex (Microculex) Theobald	Leaf rosette	Panama	Darien, about 4km NE of Morti, "Morti Hydro", 80m			Heinemann and Belkin 1978a[212]
Bromeliaceae	Undetermined	Culicidae	Culex (Microculex) Theobald	Leaf rosette	Panama	Darien, Jaque, near sea level			Heinemann and Belkin 1978a[212]
Bromeliaceae	Undetermined	Culicidae	Culex (Microculex) Theobald	Leaf rosette	Panama	Darien, Jaque, Rio Jaque, near sea level			Heinemann and Belkin 1978a[212]
Bromeliaceae	Undetermined	Culicidae	Culex (Microculex) Theobald	Leaf rosette	Panama	Darien, Pucro, "Tacarcuna", 700m			Heinemann and Belkin 1978a[212]
Bromeliaceae	Undetermined	Culicidae	Culex (Microculex) Theobald	Leaf rosette	Panama	Darien, Pucro, about 3km W of summit of Cerro Mali, 1440m			Heinemann and Belkin 1978a[212]
Bromeliaceae	Undetermined	Culicidae	Culex (Microculex) Theobald	Leaf rosette	Panama	Darien, Pucro, about 6.5km W of summitt of Cerro Mali, GML camp, 1440m			Heinemann and Belkin 1978a[212]
Bromeliaceae	Undetermined	Culicidae	Culex (Microculex) Theobald	Leaf rosette	Panama	Darien, Pucro, Cerro Mali, about 6.5km E of GML camp, 1500m			Heinemann and Belkin 1978a[212]
Bromeliaceae	Undetermined	Culicidae	Culex (Microculex) Theobald	Leaf rosette	Panama	Juan Diaz, "Cerro Pelao"			Heinemann and Belkin 1978a[212]
Bromeliaceae	Undetermined	Culicidae	Culex Linnaeus	Leaf rosette	Panama	Bocas del Toro, Punta de Pena, Cerro Guayabo, on Tres de Noviembre trail just N of continental divide, "La Sierra", 1800m			Heinemann and Belkin 1978a[212]
Bromeliaceae	Undetermined	Culicidae	Culex Linnaeus	Leaf rosette	Panama	Bocas del Toro, Punta de Pena, Cerro Guayabo, on Tres de Noviembre trail just N of continental divide, "La Zorra", 1500m			Heinemann and Belkin 1978a[212]
Bromeliaceae	Undetermined	Culicidae	Culex Linnaeus	Leaf rosette	Panama	Darien, Pucro, about 3km W of summit of Cerro Mali, 1440m			Heinemann and Belkin 1978a[212]
Bromeliaceae	Undetermined	Culicidae	Culex Linnaeus	Leaf rosette	Panama	Darien, Pucro, about 6.5km W of summitt of Cerro Mali, GML camp, 1440m			Heinemann and Belkin 1978a[212]
Bromeliaceae	Undetermined	Culicidae	Culex Linnaeus	Leaf rosette	Panama	Darien, Pucro, Cerro Mali, 1500m			Heinemann and Belkin 1978a[212]
Bromeliaceae	Undetermined	Culicidae	Culex Linnaeus	Leaf rosette	Panama	Darien, Pucro, Cerro Mali, about 6.5km E of GML camp, 1500m			Heinemann and Belkin 1978a[212]
Heliconiaceae	Heliconia L.	Culicidae	Johnbelkinia ulopus (Dyar & Knab)	Bract	Panama	Bocas del Toro, about 3km S of Punta de Peña, El Guabo, 60m			Heinemann and Belkin 1978a[212]
Heliconiaceae	Heliconia L.	Culicidae	Johnbelkinia ulopus (Dyar & Knab)	Bract	Panama	Bocas del Toro, Almirante			Heinemann and Belkin 1978a[212]
Heliconiaceae	Heliconia latispatha Benth.	Culicidae	Johnbelkinia ulopus (Dyar & Knab)	Bract	Panama	Bocas del Toro, Almirante			Heinemann and Belkin 1978a[212]
Heliconiaceae	Heliconia L.	Culicidae	Johnbelkinia ulopus (Dyar & Knab)	Bract	Panama	Bocas del Toro, Chiriqui Grande, Mata de Cacao, 5m			Heinemann and Belkin 1978a[212]
Heliconiaceae	Heliconia latispatha Benth.	Culicidae	Johnbelkinia ulopus (Dyar & Knab)	Bract	Panama	Bocas del Toro, Isla Colon, 2km N of Bocas del Toro, Big Creek, 10m			Heinemann and Belkin 1978a[212]
Heliconiaceae	Heliconia mariae Hook f.	Culicidae	Johnbelkinia ulopus (Dyar & Knab)	Leaf axil	Panama	Bocas del Toro, Isla Colon, 2km N of Bocas del Toro, Big Creek, 10m			Heinemann and Belkin 1978a[212]
Heliconiaceae	Heliconia L.	Culicidae	Johnbelkinia ulopus (Dyar & Knab)	Leaf axil	Panama	Canal Zone, about 2km NW of Paraiso			Heinemann and Belkin 1978a[212]
Heliconiaceae	Heliconia L.	Culicidae	Johnbelkinia ulopus (Dyar & Knab)	Leaf axil	Panama	Canal Zone, about 4km N of Fort Clayton, Chiva Chiva, 30m			Heinemann and Belkin 1978a[212]
Heliconiaceae	Heliconia L.	Culicidae	Johnbelkinia ulopus (Dyar & Knab)	Leaf axil	Panama	Canal Zone, about 5km NE of Nuevo Emperador, junction of Rts K10 and K19			Heinemann and Belkin 1978a[212]
Marantaceae	Calathea G. Mey.	Culicidae	Johnbelkinia ulopus (Dyar & Knab)	Leaf axil	Panama	Canal Zone, about 5km NE of Nuevo Emperador, junction of Rts K10 and K19			Heinemann and Belkin 1978a[212]
Marantaceae	Calathea G. Mey.	Culicidae	Johnbelkinia ulopus (Dyar & Knab)	Leaf axil	Panama	Canal Zone, across canal from Paraiso, Rt. K15 between RtS K2 and K6, 50-180m			Heinemann and Belkin 1978a[212]
Marantaceae	Calathea G. Mey.	Culicidae	Johnbelkinia ulopus (Dyar & Knab)	Leaf axil	Panama	Canal Zone, across canal from Summit, 70m			Heinemann and Belkin 1978a[212]
Heliconiaceae	Heliconia latispatha Benth.	Culicidae	Johnbelkinia ulopus (Dyar & Knab)	Bract	Panama	Canal Zone, Chilibre, Rio Chilibre, 30m			Heinemann and Belkin 1978a[212]
Heliconiaceae	Heliconia L.	Culicidae	Johnbelkinia ulopus (Dyar & Knab)	Leaf axil	Panama	Canal Zone, Fort Clayton, Chiva Chive, 3.4km N of Rt. C2 on Rt. C21, 30m			Heinemann and Belkin 1978a[212]
Marantaceae	Undetermined	Culicidae	Johnbelkinia ulopus (Dyar & Knab)	Leaf axil	Panama	Colon, Pamas Bellas, Pina, near sea level			Heinemann and Belkin 1978a[212]
Bromeliaceae	Undetermined	Culicidae	Johnbelkinia ulopus (Dyar & Knab)	Leaf rosette	Panama	Colon, Portobelo, near sea level			Heinemann and Belkin 1978a[212]
Heliconiaceae	Heliconia L.	Culicidae	Johnbelkinia ulopus (Dyar & Knab)	Leaf axil	Panama	Darien, about 30km N of La Palma, near Santa Fe, 20m			Heinemann and Belkin 1978a[212]
Musaceae	Musa L.	Culicidae	Johnbelkinia ulopus (Dyar & Knab)	Leaf axil	Panama	Darien, about 30km N of La Palma, near Santa Fe, 20m			Heinemann and Belkin 1978a[212]
Musaceae	Musa L.	Culicidae	Johnbelkinia ulopus (Dyar & Knab)	Leaf axil	Panama	Darien, about 4km NE of Morti, 80m			Heinemann and Belkin 1978a[212]
Heliconiaceae	Heliconia latispatha Benth.	Culicidae	Johnbelkinia ulopus (Dyar & Knab)	Bract	Panama	Darien, El Real "Pirre", near sea level			Heinemann and Belkin 1978a[212]
Bromeliaceae	Undetermined	Culicidae	Johnbelkinia ulopus (Dyar & Knab)	Leaf rosette	Panama	Darien, locality not known			Heinemann and Belkin 1978a[212]
Heliconiaceae	Heliconia L.	Culicidae	Johnbelkinia ulopus (Dyar & Knab)	Bract	Panama	Darien, Pucro, "Camino Tapalisa"			Heinemann and Belkin 1978a[212]
Musaceae	Musa L.	Culicidae	Johnbelkinia ulopus (Dyar & Knab)	Leaf axil	Panama	Darien, Pucro, Rio Tacarcuna valley, 600m			Heinemann and Belkin 1978a[212]
Heliconiaceae	Heliconia latispatha Benth.	Culicidae	Johnbelkinia ulopus (Dyar & Knab)	Bract	Panama	Panama, Chilibre, Juan Mina, 40m			Heinemann and Belkin 1978a[212]
Heliconiaceae	Heliconia L.	Culicidae	Johnbelkinia ulopus (Dyar & Knab)	Leaf axil	Panama	Panama, Pedregal, near Tocumen, 5m			Heinemann and Belkin 1978a[212]
Heliconiaceae	Heliconia mariae Hook f.	Culicidae	Johnbelkinia ulopus (Dyar & Knab)	Leaf axil	Panama	Panama, Tocumen, Cerro Azul "La Zumbadora", 600m			Heinemann and Belkin 1978a[212]
Marantaceae	Calathea crotalifera S. Watson	Culicidae	Johnbelkinia ulopus (Dyar & Knab)	Leaf axil	Panama	Panama, Tocumen, Cerro Azul, 600m			Heinemann and Belkin 1978a[212]
Bromeliaceae	Undetermined	Culicidae	Limatus durhamii Theobald	Leaf rosette	Panama	Darien, locality not known			Heinemann and Belkin 1978a[212]
Bromeliaceae	Undetermined	Culicidae	Lutzia Theobald	Leaf rosette	Panama	Colon, Portobelo			Heinemann and Belkin 1978a[212]
Bromeliaceae	Undetermined	Culicidae	Lutzia Theobald	Leaf rosette	Panama	Colon, Portobelo, Rt. R25, 10m			Heinemann and Belkin 1978a[212]
Bromeliaceae	Undetermined	Culicidae	Orthopodomyia phyllozoa (Dyar & Knab)	Leaf rosette	Panama	About 4km N of Chica, Cerro Campana, 700m			Heinemann and Belkin 1978a[212]
Bromeliaceae	Undetermined	Culicidae	Orthopodomyia phyllozoa (Dyar & Knab)	Leaf rosette	Panama	About 4km N of Chica, Cerro Campana, 800m			Heinemann and Belkin 1978a[212]
Bromeliaceae	Undetermined	Culicidae	Orthopodomyia phyllozoa (Dyar & Knab)	Leaf rosette	Panama	About 4km N of Chica, Cerro Campana, 850m			Heinemann and Belkin 1978a[212]
Bromeliaceae	Undetermined	Culicidae	Orthopodomyia phyllozoa (Dyar & Knab)	Leaf rosette	Panama	About 4km NE of Pequeni, Rio Pequeni, Estacion Hidro el Candelaria, 100m			Heinemann and Belkin 1978a[212]
Bromeliaceae	Undetermined	Culicidae	Orthopodomyia phyllozoa (Dyar & Knab)	Leaf rosette	Panama	About 4km No of Chica, Cerro Campana, 900m			Heinemann and Belkin 1978a[212]
Heliconiaceae	Heliconia L.	Culicidae	Orthopodomyia phyllozoa (Dyar & Knab)	Bract	Panama	Bocas del Toro, about 3km S of Punta de Peña, El Guabo, 60m			Heinemann and Belkin 1978a[212]
Heliconiaceae	Heliconia L.	Culicidae	Orthopodomyia phyllozoa (Dyar & Knab)	Bract	Panama	Bocas del Toro, Almirante			Heinemann and Belkin 1978a[212]
Heliconiaceae	Heliconia latispatha Benth.	Culicidae	Orthopodomyia phyllozoa (Dyar & Knab)	Bract	Panama	Bocas del Toro, Almirante			Heinemann and Belkin 1978a[212]
Heliconiaceae	Heliconia latispatha Benth.	Culicidae	Orthopodomyia phyllozoa (Dyar & Knab)	Bract	Panama	Bocas del Toro, Isla Colon, 2km N of Bocas del Toro, Big Creek, 10m			Heinemann and Belkin 1978a[212]
Bromeliaceae	Undetermined	Culicidae	Orthopodomyia phyllozoa (Dyar & Knab)	Leaf rosette	Panama	Bocas del Toro, Punta de Pena, "Kaysan"			Heinemann and Belkin 1978a[212]
Bromeliaceae	Aechmea Ruiz & Pav.	Culicidae	Orthopodomyia phyllozoa (Dyar & Knab)	Leaf rosette	Panama	Canal Zone, Chilibre, Rio Chilibre, 30m			Heinemann and Belkin 1978a[212]
Bromeliaceae	Tillandsia L.	Culicidae	Orthopodomyia phyllozoa (Dyar & Knab)	Leaf rosette	Panama	Canal Zone, Chilibre, Rio Chilibre, 30m			Heinemann and Belkin 1978a[212]
Bromeliaceae	Undetermined	Culicidae	Orthopodomyia phyllozoa (Dyar & Knab)	Leaf rosette	Panama	Canal Zone, Colon, 2.1km S of Margarita on Rt. R6, 5m			Heinemann and Belkin 1978a[212]
Bromeliaceae	Undetermined	Culicidae	Orthopodomyia phyllozoa (Dyar & Knab)	Leaf rosette	Panama	Canal Zone, Colon, Gatun, 30m			Heinemann and Belkin 1978a[212]
Bromeliaceae	Undetermined	Culicidae	Orthopodomyia phyllozoa (Dyar & Knab)	Leaf rosette	Panama	Canal Zone, Colon, Margarita, "Margarita Road", 10m			Heinemann and Belkin 1978a[212]
Bromeliaceae	Undetermined	Culicidae	Orthopodomyia phyllozoa (Dyar & Knab)	Leaf rosette	Panama	Canal Zone, Gatun, Fort Davis, near entrance off Rt. R6, 10m			Heinemann and Belkin 1978a[212]
Bromeliaceae	Undetermined	Culicidae	Orthopodomyia phyllozoa (Dyar & Knab)	Leaf rosette	Panama	Canal Zone, Summit, Madden Forest Preserve, Las Cruces Trail, less than 200m			Heinemann and Belkin 1978a[212]
Bromeliaceae	Aechmea Ruiz & Pav.	Culicidae	Orthopodomyia phyllozoa (Dyar & Knab)	Leaf rosette	Panama	Chilibre, Juan Mina, 40m			Heinemann and Belkin 1978a[212]
Bromeliaceae	Tillandsia L.	Culicidae	Orthopodomyia phyllozoa (Dyar & Knab)	Leaf rosette	Panama	Chilibre, Juan Mina, 40m			Heinemann and Belkin 1978a[212]
Bromeliaceae	Undetermined	Culicidae	Orthopodomyia phyllozoa (Dyar & Knab)	Leaf rosette	Panama	Chiriqui, Boquete, 1070m			Heinemann and Belkin 1978a[212]
Bromeliaceae	Undetermined	Culicidae	Orthopodomyia phyllozoa (Dyar & Knab)	Leaf rosette	Panama	Colon, Portobelo, near sea level			Heinemann and Belkin 1978a[212]
Bromeliaceae	Undetermined	Culicidae	Orthopodomyia phyllozoa (Dyar & Knab)	Leaf rosette	Panama	Colon, Portobelo, Rt. R25, 10m			Heinemann and Belkin 1978a[212]
Bromeliaceae	Undetermined	Culicidae	Orthopodomyia phyllozoa (Dyar & Knab)	Leaf rosette	Panama	Darien, about 4km NE of Morti, "Morti Hydro", 80m			Heinemann and Belkin 1978a[212]
Bromeliaceae	Undetermined	Culicidae	Orthopodomyia phyllozoa (Dyar & Knab)	Leaf rosette	Panama	Darien, Jaque, Rio Jaque, near sea level			Heinemann and Belkin 1978a[212]
Heliconiaceae	Heliconia L.	Culicidae	Orthopodomyia phyllozoa (Dyar & Knab)	Bract	Panama	Darien, Pucro, "Camino Tapalisa"			Heinemann and Belkin 1978a[212]
Heliconiaceae	Heliconia latispatha Benth.	Culicidae	Orthopodomyia phyllozoa (Dyar & Knab)	Bract	Panama	Darien, Pucro, "Quebrada Limon", 50m			Heinemann and Belkin 1978a[212]
Heliconiaceae	Heliconia L.	Culicidae	Orthopodomyia phyllozoa (Dyar & Knab)	Bract	Panama	Darien, Pucro, Rio Tacarcuna valley, 600m			Heinemann and Belkin 1978a[212]
Bromeliaceae	Undetermined	Culicidae	Orthopodomyia phyllozoa (Dyar & Knab)	Leaf rosette	Panama	Darien, Pucro, Rio Tacarcuna valley, 600m			Heinemann and Belkin 1978a[212]
Heliconiaceae	Heliconia L.	Culicidae	Runchomyia (Ctenogoeldia) magna (Theobold)	Bract	Panama	Canal Zone, about 7km N of Nuevo Emperador, about 4km N of Huile, 150m			Heinemann and Belkin 1978a[212]
Heliconiaceae	Heliconia L.	Culicidae	Runchomyia (Ctenogoeldia) magna (Theobold)	Leaf axil	Panama	Canal Zone, about 7km N of Nuevo Emperador, about 4km N of Huile, 150m			Heinemann and Belkin 1978a[212]
Marantaceae	Calathea G. Mey.	Culicidae	Runchomyia (Ctenogoeldia) magna (Theobold)	Bract	Panama	Canal Zone, across canal from Summit, 70m			Heinemann and Belkin 1978a[212]
Marantaceae	Calathea G. Mey.	Culicidae	Runchomyia (Ctenogoeldia) magna (Theobold)	Leaf axil	Panama	Canal Zone, across canal from Summit, 70m			Heinemann and Belkin 1978a[212]
Marantaceae	Calathea lutea (Aubl.) E. Mey. Ex Schult.	Culicidae	Runchomyia (Ctenogoeldia) magna (Theobold)	Leaf axil	Panama	Canal Zone, Chilibre, Rio Chilibre, 30m			Heinemann and Belkin 1978a[212]
Marantaceae	Calathea G. Mey.	Culicidae	Runchomyia (Ctenogoeldia) magna (Theobold)	Leaf axil	Panama	Colon, Portobelo, Rio Cascajal, near sea level			Heinemann and Belkin 1978a[212]
Marantaceae	Calathea crotalifera S. Watson	Culicidae	Runchomyia (Ctenogoeldia) magna (Theobold)	Bract	Panama	Darien, El Real "Pirre", near sea level			Heinemann and Belkin 1978a[212]
Marantaceae	Calathea G. Mey.	Culicidae	Runchomyia (Ctenogoeldia) magna (Theobold)	Bract	Panama	Darien, Pucro, Rio Tacarcuna valley, 600m			Heinemann and Belkin 1978a[212]
Marantaceae	Calathea G. Mey.	Culicidae	Runchomyia (Ctenogoeldia) magna (Theobold)	Leaf axil	Panama	Darien, Pucro, Rio Tacarcuna valley, 600m			Heinemann and Belkin 1978a[212]
Marantaceae	Undetermined	Culicidae	Runchomyia (Ctenogoeldia) magna (Theobold)	Bract	Panama	Darien, Pucro, Rio Tacarcuna valley, 600m			Heinemann and Belkin 1978a[212]
Marantaceae	Undetermined	Culicidae	Runchomyia (Ctenogoeldia) magna (Theobold)	Leaf axil	Panama	Darien, Pucro, Rio Tacarcuna valley, 600m			Heinemann and Belkin 1978a[212]
Bromeliaceae	Undetermined	Culicidae	Sabethes Robineau-Desvoidy	Leaf rosette	Panama	Darien, locality not known			Heinemann and Belkin 1978a[212]
Bromeliaceae	Undetermined	Culicidae	Toxorhynchites (Lynchiella) haemorrhoidalis sp. near superbus	Leaf rosette	Panama	Darien, Jaque, Rio Jaque, near sea level			Heinemann and Belkin 1978a[212]
Heliconiaceae	Heliconia L.	Culicidae	Toxorhynchites (Lynchiella) haemorrhoidalis superbus (Dyar & Knab)	Bract	Panama	Bocas del Toro, about 3km S of Punta de Peña, El Guabo, 60m			Heinemann and Belkin 1978a[212]
Heliconiaceae	Heliconia mariae Hook f.	Culicidae	Toxorhynchites (Lynchiella) haemorrhoidalis superbus (Dyar & Knab)	Bract	Panama	Bocas del Toro, about 3km S of Punta de Peña, El Guabo, 60m			Heinemann and Belkin 1978a[212]
Heliconiaceae	Heliconia L.	Culicidae	Toxorhynchites (Lynchiella) haemorrhoidalis superbus (Dyar & Knab)	Bract	Panama	Bocas del Toro, Almirante			Heinemann and Belkin 1978a[212]
Heliconiaceae	Heliconia latispatha Benth.	Culicidae	Toxorhynchites (Lynchiella) haemorrhoidalis superbus (Dyar & Knab)	Bract	Panama	Bocas del Toro, Almirante			Heinemann and Belkin 1978a[212]
Bromeliaceae	Undetermined	Culicidae	Toxorhynchites (Lynchiella) haemorrhoidalis superbus (Dyar & Knab)	Leaf rosette	Panama	Bocas del Toro, Chiriqui Grande, Punta de Peña, 30m			Heinemann and Belkin 1978a[212]
Bromeliaceae	Undetermined	Culicidae	Toxorhynchites (Lynchiella) haemorrhoidalis superbus (Dyar & Knab)	Leaf rosette	Panama	Bocas del Toro, Punta de Pena, "Chiriquicito", 30m			Heinemann and Belkin 1978a[212]
Heliconiaceae	Heliconia L.	Culicidae	Toxorhynchites (Lynchiella) haemorrhoidalis superbus (Dyar & Knab)	Bract	Panama	Bocas del Toro, Punta de Pena, "Kaysan"			Heinemann and Belkin 1978a[212]
Bromeliaceae	Undetermined	Culicidae	Toxorhynchites (Lynchiella) haemorrhoidalis superbus (Dyar & Knab)	Leaf rosette	Panama	Bocas del Toro, Punta de Pena, "Kaysan"			Heinemann and Belkin 1978a[212]
Bromeliaceae	Aechmea Ruiz & Pav.	Culicidae	Toxorhynchites (Lynchiella) haemorrhoidalis superbus (Dyar & Knab)	Leaf rosette	Panama	Canal Zone, Coco Solo, France Field, residential area, 10m			Heinemann and Belkin 1978a[212]
Bromeliaceae	Undetermined	Culicidae	Toxorhynchites (Lynchiella) haemorrhoidalis superbus (Dyar & Knab)	Leaf rosette	Panama	Canal Zone, Coco Solo, France Field, residential area, 10m			Heinemann and Belkin 1978a[212]
Bromeliaceae	Undetermined	Culicidae	Toxorhynchites (Lynchiella) haemorrhoidalis superbus (Dyar & Knab)	Leaf rosette	Panama	Canal Zone, Colon, Gatun, 30m			Heinemann and Belkin 1978a[212]
Bromeliaceae	Aechmea Ruiz & Pav.	Culicidae	Toxorhynchites (Lynchiella) haemorrhoidalis superbus (Dyar & Knab)	Leaf rosette	Panama	Chilibre, Juan Mina, 40m			Heinemann and Belkin 1978a[212]
Bromeliaceae	Tillandsia L.	Culicidae	Toxorhynchites (Lynchiella) haemorrhoidalis superbus (Dyar & Knab)	Leaf rosette	Panama	Chilibre, Juan Mina, 40m			Heinemann and Belkin 1978a[212]
Bromeliaceae	Undetermined	Culicidae	Toxorhynchites (Lynchiella) haemorrhoidalis superbus (Dyar & Knab)	Leaf rosette	Panama	Darien, about 4km NE of Morti, "Morti Hydro", 80m			Heinemann and Belkin 1978a[212]
Bromeliaceae	Undetermined	Culicidae	Toxorhynchites (Lynchiella) haemorrhoidalis superbus (Dyar & Knab)	Leaf rosette	Panama	Darien, Jaque, near sea level			Heinemann and Belkin 1978a[212]
Bromeliaceae	Undetermined	Culicidae	Toxorhynchites (Lynchiella) Lahille	Leaf rosette	Panama	About 4km N of Chica, Cerro Campana, 700m			Heinemann and Belkin 1978a[212]
Bromeliaceae	Undetermined	Culicidae	Toxorhynchites (Lynchiella) Lahille	Leaf rosette	Panama	About 4km NE of Pequeni, Rio Pequeni, Estacion Hidro el Candelaria, 100m			Heinemann and Belkin 1978a[212]
Heliconiaceae	Heliconia latispatha Benth.	Culicidae	Toxorhynchites (Lynchiella) Lahille	Bract	Panama	Bocas del Toro, Isla Colon, 2km N of Bocas del Toro, Big Creek, 10m			Heinemann and Belkin 1978a[212]
Bromeliaceae	Undetermined	Culicidae	Toxorhynchites (Lynchiella) Lahille	Leaf rosette	Panama	Darien, locality not known			Heinemann and Belkin 1978a[212]
Bromeliaceae	Undetermined	Culicidae	Toxorhynchites (Lynchiella) moctezuma (Dyar & Knab)	Leaf rosette	Panama	Cocle, El Valle, 600m			Heinemann and Belkin 1978a[212]
Marantaceae	Calathea G. Mey.	Culicidae	Wyeomyia (Decamyia) Dyar	Bract	Panama	Canal Zone, 6km NW of Gamboa on pipeline road, 50 m			Heinemann and Belkin 1978a[212]
Heliconiaceae	Heliconia L.	Culicidae	Wyeomyia (Decamyia) Dyar	Bract	Panama	Canal Zone, about 7km N of Nuevo Emperador, about 4km N of Huile, 150m			Heinemann and Belkin 1978a[212]
Heliconiaceae	Heliconia L.	Culicidae	Wyeomyia (Decamyia) Pseudopecten Group	Bract	Panama	Bocas del Toro, about 3km S of Punta de Peña, El Guabo, 60m			Heinemann and Belkin 1978a[212]
Heliconiaceae	Heliconia mariae Hook f.	Culicidae	Wyeomyia (Decamyia) Pseudopecten Group	Bract	Panama	Bocas del Toro, about 3km S of Punta de Peña, El Guabo, 60m			Heinemann and Belkin 1978a[212]
Heliconiaceae	Heliconia L.	Culicidae	Wyeomyia (Decamyia) Pseudopecten Group	Bract	Panama	Bocas del Toro, Almirante			Heinemann and Belkin 1978a[212]
Heliconiaceae	Heliconia latispatha Benth.	Culicidae	Wyeomyia (Decamyia) Pseudopecten Group	Bract	Panama	Bocas del Toro, Almirante			Heinemann and Belkin 1978a[212]
Heliconiaceae	Heliconia L.	Culicidae	Wyeomyia (Decamyia) Pseudopecten Group	Bract	Panama	Bocas del Toro, Chiriqui Grande, Mata de Cacao, 5m			Heinemann and Belkin 1978a[212]
Heliconiaceae	Heliconia latispatha Benth.	Culicidae	Wyeomyia (Decamyia) Pseudopecten Group	Bract	Panama	Bocas del Toro, Isla Colon, 2km N of Bocas del Toro, Big Creek, 10m			Heinemann and Belkin 1978a[212]
Heliconiaceae	Heliconia L.	Culicidae	Wyeomyia (Decamyia) Pseudopecten Group	Bract	Panama	Bocas del Toro, Punta de Pena, "Kaysan"			Heinemann and Belkin 1978a[212]
Heliconiaceae	Heliconia L.	Culicidae	Wyeomyia (Decamyia) Pseudopecten Group	Bract	Panama	Canal Zone, Buenos Aires, Rio Chagres at mouth of Rio Gatuncillo, 25m			Heinemann and Belkin 1978a[212]
Heliconiaceae	Heliconia latispatha Benth.	Culicidae	Wyeomyia (Decamyia) Pseudopecten Group	Bract	Panama	Canal Zone, Chilibre, Rio Chilibre, 30m			Heinemann and Belkin 1978a[212]
Heliconiaceae	Heliconia latispatha Benth.	Culicidae	Wyeomyia (Decamyia) Pseudopecten Group	Bract	Panama	Darien, El Real "Pirre", near sea level			Heinemann and Belkin 1978a[212]
Heliconiaceae	Heliconia L.	Culicidae	Wyeomyia (Decamyia) Pseudopecten Group	Bract	Panama	Darien, Pucro, "Camino Tapalisa"			Heinemann and Belkin 1978a[212]
Heliconiaceae	Heliconia latispatha Benth.	Culicidae	Wyeomyia (Decamyia) Pseudopecten Group	Bract	Panama	Darien, Pucro, "Quebrada Limon", 50m			Heinemann and Belkin 1978a[212]
Heliconiaceae	Heliconia L.	Culicidae	Wyeomyia (Decamyia) Pseudopecten Group	Bract	Panama	Darien, Pucro, Rio Tacarcuna valley, 600m			Heinemann and Belkin 1978a[212]
Heliconiaceae	Heliconia L.	Culicidae	Wyeomyia (Decamyia) Ulocoma Group	Bract	Panama	Bocas del Toro, about 3km S of Punta de Peña, El Guabo, 60m			Heinemann and Belkin 1978a[212]
Heliconiaceae	Heliconia mariae Hook f.	Culicidae	Wyeomyia (Decamyia) Ulocoma Group	Bract	Panama	Bocas del Toro, about 3km S of Punta de Peña, El Guabo, 60m			Heinemann and Belkin 1978a[212]
Heliconiaceae	Heliconia L.	Culicidae	Wyeomyia (Decamyia) Ulocoma Group	Undetermined	Panama	Bocas del Toro, Almirante			Heinemann and Belkin 1978a[212]
Heliconiaceae	Heliconia latispatha Benth.	Culicidae	Wyeomyia (Decamyia) Ulocoma Group	Bract	Panama	Canal Zone, Chilibre, Rio Chilibre, 30m			Heinemann and Belkin 1978a[212]
Heliconiaceae	Heliconia latispatha Benth.	Culicidae	Wyeomyia (Decamyia) Ulocoma Group	Bract	Panama	Darien, El Real "Pirre", near sea level			Heinemann and Belkin 1978a[212]
Heliconiaceae	Heliconia latispatha Benth.	Culicidae	Wyeomyia (Decamyia) Ulocoma Group	Bract	Panama	Panama, Chilibre, Juan Mina, 40m			Heinemann and Belkin 1978a[212]
Heliconiaceae	Heliconia mariae Hook f.	Culicidae	Wyeomyia (Decamyia) Ulocoma Group	Leaf axil	Panama	Panama, Chilibre, Juan Mina, 40m			Heinemann and Belkin 1978a[212]
Marantaceae	Calathea G. Mey.	Culicidae	Wyeomyia (Dendromyia) complosa (Dyar)	Leaf axil	Panama	Canal Zone, about 3km NW of Paraiso, 70m			Heinemann and Belkin 1978a[212]
Marantaceae	Calathea G. Mey.	Culicidae	Wyeomyia (Dendromyia) complosa (Dyar)	Leaf axil	Panama	Canal Zone, about 5km NE of Nuevo Emperador, junction of Rts K10 and K19			Heinemann and Belkin 1978a[212]
Marantaceae	Calathea G. Mey.	Culicidae	Wyeomyia (Dendromyia) complosa (Dyar)	Leaf axil	Panama	Canal Zone, across canal from Paraiso, Rt. K15 between RtS K2 and K6, 50-180m			Heinemann and Belkin 1978a[212]
Musaceae	Musa L.	Culicidae	Wyeomyia (Dendromyia) complosa (Dyar)	Leaf axil	Panama	Darien, about 4km NE of Morti, 80m			Heinemann and Belkin 1978a[212]
Heliconiaceae	Heliconia mariae Hook f.	Culicidae	Wyeomyia (Dendromyia) complosa (Dyar)	Leaf axil	Panama	Panama, Tocumen, Cerro Azul "La Zumbadora", 600m			Heinemann and Belkin 1978a[212]
Marantaceae	Calathea crotalifera S. Watson	Culicidae	Wyeomyia (Dendromyia) complosa (Dyar)	Leaf axil	Panama	Panama, Tocumen, Cerro Azul, 600m			Heinemann and Belkin 1978a[212]
Heliconiaceae	Heliconia mariae Hook f.	Culicidae	Wyeomyia (Dendromyia) jocosa (Dyar & Knab)	Bract	Panama	Bocas del Toro, about 3km S of Punta de Peña, El Guabo, 60m			Heinemann and Belkin 1978a[212]
Heliconiaceae	Heliconia L.	Culicidae	Wyeomyia (Dendromyia) jocosa (Dyar & Knab)	Leaf axil	Panama	Canal Zone, about 2km NW of Paraiso			Heinemann and Belkin 1978a[212]
Marantaceae	Calathea G. Mey.	Culicidae	Wyeomyia (Dendromyia) jocosa (Dyar & Knab)	Leaf axil	Panama	Canal Zone, about 3km NW of Paraiso, 70m			Heinemann and Belkin 1978a[212]
Heliconiaceae	Heliconia L.	Culicidae	Wyeomyia (Dendromyia) jocosa (Dyar & Knab)	Leaf axil	Panama	Canal Zone, about 4km N of Fort Clayton, Chiva Chiva, 30m			Heinemann and Belkin 1978a[212]
Heliconiaceae	Heliconia L.	Culicidae	Wyeomyia (Dendromyia) jocosa (Dyar & Knab)	Leaf axil	Panama	Canal Zone, Fort Clayton, Chiva Chive, 3.4km N of Rt. C2 on Rt. C21, 30m			Heinemann and Belkin 1978a[212]
Marantaceae	Calathea G. Mey.	Culicidae	Wyeomyia (Dendromyia) ypsipola Dyar	Leaf axil	Panama	Canal Zone, 15km NW of Gamboa on railraod, Rio Frijoles			Heinemann and Belkin 1978a[212]
Heliconiaceae	Heliconia L.	Culicidae	Wyeomyia (Dendromyia) ypsipola Dyar	Leaf axil	Panama	Canal Zone, about 2km NW of Paraiso			Heinemann and Belkin 1978a[212]
Marantaceae	Calathea G. Mey.	Culicidae	Wyeomyia (Dendromyia) ypsipola Dyar	Leaf axil	Panama	Canal Zone, about 5km NE of Nuevo Emperador, junction of Rts K10 and K19			Heinemann and Belkin 1978a[212]
Heliconiaceae	Heliconia L.	Culicidae	Wyeomyia (Dendromyia) ypsipola Dyar	Leaf axil	Panama	Canal Zone, Fort Clayton, Chiva Chive, 3.4km N of Rt. C2 on Rt. C21, 30m			Heinemann and Belkin 1978a[212]
Bromeliaceae	Undetermined	Culicidae	Wyeomyia (Hystatomyia) Dyar	Leaf rosette	Panama	About 4km NE of Pequeni, Rio Pequeni, Estacion Hidro el Candelaria, 100m			Heinemann and Belkin 1978a[212]
Bromeliaceae	Undetermined	Culicidae	Wyeomyia (Hystatomyia) Dyar	Leaf rosette	Panama	Bocas del Toro, 15km SW of Almirante, on "Bocas-Chiriqui trail", 250m			Heinemann and Belkin 1978a[212]
Bromeliaceae	Undetermined	Culicidae	Wyeomyia (Hystatomyia) Dyar	Leaf rosette	Panama	Bocas del Toro, about 3km S of Punta de Peña, El Guabo, 60m			Heinemann and Belkin 1978a[212]
Bromeliaceae	Undetermined	Culicidae	Wyeomyia (Hystatomyia) Dyar	Leaf rosette	Panama	Bocas del Toro, Almirante, Milla 2, 10m			Heinemann and Belkin 1978a[212]
Bromeliaceae	Undetermined	Culicidae	Wyeomyia (Hystatomyia) Dyar	Leaf rosette	Panama	Bocas del Toro, farm just to SW of Almirante, "Wenan", 10m			Heinemann and Belkin 1978a[212]
Bromeliaceae	Undetermined	Culicidae	Wyeomyia (Hystatomyia) Dyar	Leaf rosette	Panama	Bocas del Toro, Punta de Pena, "Chiriquicito", 30m			Heinemann and Belkin 1978a[212]
Bromeliaceae	Undetermined	Culicidae	Wyeomyia (Hystatomyia) Dyar	Leaf rosette	Panama	Bocas del Toro, Punta de Pena, "Kaysan"			Heinemann and Belkin 1978a[212]
Bromeliaceae	Undetermined	Culicidae	Wyeomyia (Hystatomyia) Dyar	Leaf rosette	Panama	Canal Zone, about 6km NW of Gatun, near Mojinga Swamp, 10m			Heinemann and Belkin 1978a[212]
Bromeliaceae	Undetermined	Culicidae	Wyeomyia (Hystatomyia) Dyar	Leaf rosette	Panama	Canal Zone, Frijoles, Barro Colorado Island, 25-170m			Heinemann and Belkin 1978a[212]
Bromeliaceae	Undetermined	Culicidae	Wyeomyia (Hystatomyia) Dyar	Leaf rosette	Panama	Canal Zone, N end of Madden Lake, Rio Pequeni, Pequeni, 90m			Heinemann and Belkin 1978a[212]
Bromeliaceae	Undetermined	Culicidae	Wyeomyia (Hystatomyia) Dyar	Leaf rosette	Panama	Canal Zone, Summit, Madden Forest Preserve, Las Cruces Trail, less than 200m			Heinemann and Belkin 1978a[212]
Bromeliaceae	Undetermined	Culicidae	Wyeomyia (Hystatomyia) Dyar	Leaf rosette	Panama	Colon, Portobelo			Heinemann and Belkin 1978a[212]
Bromeliaceae	Undetermined	Culicidae	Wyeomyia (Hystatomyia) Dyar	Leaf rosette	Panama	Colon, Portobelo, near sea level			Heinemann and Belkin 1978a[212]
Bromeliaceae	Undetermined	Culicidae	Wyeomyia (Hystatomyia) Dyar	Leaf rosette	Panama	Colon, Portobelo, Rt. R25, 10m			Heinemann and Belkin 1978a[212]
Bromeliaceae	Undetermined	Culicidae	Wyeomyia (Hystatomyia) Dyar	Leaf rosette	Panama	Darien, about 4km NE of Morti, "Morti Hydro", 80m			Heinemann and Belkin 1978a[212]
Bromeliaceae	Undetermined	Culicidae	Wyeomyia (Hystatomyia) Dyar	Leaf rosette	Panama	Darien, Jaque, near sea level			Heinemann and Belkin 1978a[212]
Bromeliaceae	Undetermined	Culicidae	Wyeomyia (Hystatomyia) Dyar	Leaf rosette	Panama	Darien, Jaque, Rio Jaque, near sea level			Heinemann and Belkin 1978a[212]
Bromeliaceae	Undetermined	Culicidae	Wyeomyia (Hystatomyia) Dyar	Leaf rosette	Panama	Darien, Pucro, "Tacarcuna"			Heinemann and Belkin 1978a[212]
Bromeliaceae	Undetermined	Culicidae	Wyeomyia (Hystatomyia) Dyar	Leaf rosette	Panama	Darien, Pucro, "Tacarcuna", 700m			Heinemann and Belkin 1978a[212]
Bromeliaceae	Undetermined	Culicidae	Wyeomyia (Hystatomyia) Dyar	Leaf rosette	Panama	Darien, Pucro, about 3km W of summit of Cerro Mali, 1440m			Heinemann and Belkin 1978a[212]
Bromeliaceae	Undetermined	Culicidae	Wyeomyia (Hystatomyia) Dyar	Leaf rosette	Panama	Darien, Pucro, Rio Tacarcuna valley, 600m			Heinemann and Belkin 1978a[212]
Bromeliaceae	Undetermined	Culicidae	Wyeomyia (Hystatomyia) Dyar	Leaf rosette	Panama	Juan Diaz, "Cerro Pelao"			Heinemann and Belkin 1978a[212]
Bromeliaceae	Tillandsia L.	Culicidae	Wyeomyia (Hystatomyia) Dyar	Leaf rosette	Panama	Tocumen, "Cerro Jefe", 900m			Heinemann and Belkin 1978a[212]
Bromeliaceae	Tillandsia L.	Culicidae	Wyeomyia (Hystatomyia) Dyar	Leaf rosette	Panama	Tocumen, Cerro Azul, "La Zumbadora", 600m			Heinemann and Belkin 1978a[212]
Bromeliaceae	Undetermined	Culicidae	Wyeomyia (Hystatomyia) Dyar	Leaf rosette	Panama	Tocumen, Cerro Azul, "La Zumbadora", 600m			Heinemann and Belkin 1978a[212]
Bromeliaceae	Undetermined	Culicidae	Wyeomyia (Nunezia) Dyar	Leaf rosette	Panama	About 4km N of Chica, Cerro Campana, 800m			Heinemann and Belkin 1978a[212]
Bromeliaceae	Undetermined	Culicidae	Wyeomyia (Nunezia) Dyar	Leaf rosette	Panama	Bocas del Toro, Punta de Pena, Cerro Guayabo, on Tres de Noviembre trail just N of continental divide, "La Zorra", 1500m			Heinemann and Belkin 1978a[212]
Bromeliaceae	Undetermined	Culicidae	Wyeomyia (Nunezia) Dyar	Leaf rosette	Panama	Darien, Pucro, about 6.5km W of summit of Cerro Mali, 1440m			Heinemann and Belkin 1978a[212]
Bromeliaceae	Undetermined	Culicidae	Wyeomyia (Nunezia) Dyar	Leaf rosette	Panama	Darien, Pucro, about 6.5km W of summitt of Cerro Mali, GML camp, 1440m			Heinemann and Belkin 1978a[212]
Bromeliaceae	Undetermined	Culicidae	Wyeomyia (Nunezia) Dyar	Leaf rosette	Panama	Darien, Pucro, Cerro Mali, 1500m			Heinemann and Belkin 1978a[212]
Bromeliaceae	Undetermined	Culicidae	Wyeomyia (Wyeomyia) abebela Dyar & Knab	Leaf rosette	Panama	About 4km N of Chica, Cerro Campana, 850m			Heinemann and Belkin 1978a[212]
Bromeliaceae	Undetermined	Culicidae	Wyeomyia (Wyeomyia) abebela Dyar & Knab	Leaf rosette	Panama	Bocas del Toro, Punta de Pena, Cerro Guayabo, on Tres de Noviembre trail just N of continental divide, "La Zorra", 1500m			Heinemann and Belkin 1978a[212]
Bromeliaceae	Undetermined	Culicidae	Wyeomyia (Wyeomyia) abebela Dyar & Knab	Leaf rosette	Panama	Chiriqui, 3km W of El Hato del Volcan, Las Lagunas, 1340m			Heinemann and Belkin 1978a[212]
Bromeliaceae	Undetermined	Culicidae	Wyeomyia (Wyeomyia) abebela Dyar & Knab	Leaf rosette	Panama	Chiriqui, Boquete, 1070m			Heinemann and Belkin 1978a[212]
Bromeliaceae	Undetermined	Culicidae	Wyeomyia (Wyeomyia) abebela Dyar & Knab	Leaf rosette	Panama	Darien, Pucro, "Tacarcuna"			Heinemann and Belkin 1978a[212]
Bromeliaceae	Undetermined	Culicidae	Wyeomyia (Wyeomyia) abebela Dyar & Knab	Leaf rosette	Panama	Darien, Pucro, about 3km W of summit of Cerro Mali, 1440m			Heinemann and Belkin 1978a[212]
Bromeliaceae	Undetermined	Culicidae	Wyeomyia (Wyeomyia) abebela Dyar & Knab	Leaf rosette	Panama	Darien, Pucro, about 6.5km W of summit of Cerro Mali, 1440m			Heinemann and Belkin 1978a[212]
Bromeliaceae	Undetermined	Culicidae	Wyeomyia (Wyeomyia) abebela Dyar & Knab	Leaf rosette	Panama	Darien, Pucro, about 6.5km W of summitt of Cerro Mali, GML camp, 1440m			Heinemann and Belkin 1978a[212]
Bromeliaceae	Undetermined	Culicidae	Wyeomyia (Wyeomyia) abebela Dyar & Knab	Leaf rosette	Panama	Darien, Pucro, Cerro Mali, 1500m			Heinemann and Belkin 1978a[212]
Bromeliaceae	Undetermined	Culicidae	Wyeomyia (Wyeomyia) abebela Dyar & Knab	Leaf rosette	Panama	Darien, Pucro, Rio Tacarcuna valley, 600m			Heinemann and Belkin 1978a[212]
Bromeliaceae	Undetermined	Culicidae	Wyeomyia (Wyeomyia) abebela Dyar & Knab	Leaf rosette	Panama	Darien, Pucro, top of auxiliary ridge W of Cerro Mali, 1500m			Heinemann and Belkin 1978a[212]
Bromeliaceae	Undetermined	Culicidae	Wyeomyia (Wyeomyia) abebela Dyar & Knab	Leaf rosette	Panama	Juan Diaz, "Cerro Pelao"			Heinemann and Belkin 1978a[212]
Bromeliaceae	Aechmea Ruiz & Pav.	Culicidae	Wyeomyia (Wyeomyia) celaenocephala Dyar & Knab	Leaf rosette	Panama	Canal Zone, Chilibre, Rio Chilibre, 30m			Heinemann and Belkin 1978a[212]
Bromeliaceae	Tillandsia L.	Culicidae	Wyeomyia (Wyeomyia) celaenocephala Dyar & Knab	Leaf rosette	Panama	Canal Zone, Chilibre, Rio Chilibre, 30m			Heinemann and Belkin 1978a[212]
Bromeliaceae	Undetermined	Culicidae	Wyeomyia (Wyeomyia) celaenocephala Dyar & Knab	Leaf rosette	Panama	Canal Zone, Colon, 2.1km S of Margarita on Rt. R6, 5m			Heinemann and Belkin 1978a[212]
Bromeliaceae	Undetermined	Culicidae	Wyeomyia (Wyeomyia) celaenocephala Dyar & Knab	Leaf rosette	Panama	Canal Zone, Colon, Gatun, 30m			Heinemann and Belkin 1978a[212]
Bromeliaceae	Undetermined	Culicidae	Wyeomyia (Wyeomyia) celaenocephala Dyar & Knab	Leaf rosette	Panama	Canal Zone, Colon, Margarita, "Margarita Road", 10m			Heinemann and Belkin 1978a[212]
Bromeliaceae	Undetermined	Culicidae	Wyeomyia (Wyeomyia) celaenocephala Dyar & Knab	Leaf rosette	Panama	Canal Zone, Gatun, Fort Davis, near entrance off Rt. R6, 10m			Heinemann and Belkin 1978a[212]
Bromeliaceae	Undetermined	Culicidae	Wyeomyia (Wyeomyia) celaenocephala Dyar & Knab	Leaf rosette	Panama	Canal Zone, Summit, Madden Forest Preserve, Las Cruces Trail, less than 200m			Heinemann and Belkin 1978a[212]
Bromeliaceae	Aechmea Ruiz & Pav.	Culicidae	Wyeomyia (Wyeomyia) celaenocephala Dyar & Knab	Leaf rosette	Panama	Chilibre, Juan Mina, 40m			Heinemann and Belkin 1978a[212]
Bromeliaceae	Tillandsia L.	Culicidae	Wyeomyia (Wyeomyia) celaenocephala Dyar & Knab	Leaf rosette	Panama	Chilibre, Juan Mina, 40m			Heinemann and Belkin 1978a[212]
Bromeliaceae	Undetermined	Culicidae	Wyeomyia (Wyeomyia) celaenocephala Dyar & Knab	Leaf rosette	Panama	just E of Nuevo Emperador, 1.9km W of Rt. K16 on Rt. K19, 120m			Heinemann and Belkin 1978a[212]
Bromeliaceae	Undetermined	Culicidae	Wyeomyia (Wyeomyia) celaenocephala Dyar & Knab	Leaf rosette	Panama	Pedregal, near Tocumen, 5m			Heinemann and Belkin 1978a[212]
Bromeliaceae	Undetermined	Culicidae	Wyeomyia (Wyeomyia) melanopus Dyar	Leaf rosette	Panama	Bocas del Toro, 15km SW of Almirante, on "Bocas-Chiriqui trail", 250m			Heinemann and Belkin 1978a[212]
Bromeliaceae	Undetermined	Culicidae	Wyeomyia (Wyeomyia) melanopus Dyar	Leaf rosette	Panama	Bocas del Toro, Chiriqui Grande, Punta de Peña, 30m			Heinemann and Belkin 1978a[212]
Bromeliaceae	Undetermined	Culicidae	Wyeomyia (Wyeomyia) melanopus Dyar	Leaf rosette	Panama	Bocas del Toro, Punta de Pena, "Kaysan"			Heinemann and Belkin 1978a[212]
Bromeliaceae	Undetermined	Culicidae	Wyeomyia (Wyeomyia) melanopus Dyar	Leaf rosette	Panama	Darien, about 4km NE of Morti, "Morti Hydro", 80m			Heinemann and Belkin 1978a[212]
Bromeliaceae	Undetermined	Culicidae	Wyeomyia (Wyeomyia) Pertinans Group	Leaf rosette	Panama	About 3km N of Nuevo Emperador, Huile, 100m			Heinemann and Belkin 1978a[212]
Bromeliaceae	Undetermined	Culicidae	Wyeomyia (Wyeomyia) Pertinans Group	Leaf rosette	Panama	About 4km N of Chica, Cerro Campana, 700m			Heinemann and Belkin 1978a[212]
Bromeliaceae	Undetermined	Culicidae	Wyeomyia (Wyeomyia) Pertinans Group	Leaf rosette	Panama	About 4km N of Chica, Cerro Campana, 800m			Heinemann and Belkin 1978a[212]
Bromeliaceae	Undetermined	Culicidae	Wyeomyia (Wyeomyia) Pertinans Group	Leaf rosette	Panama	About 4km No of Chica, Cerro Campana, 900m			Heinemann and Belkin 1978a[212]
Bromeliaceae	Undetermined	Culicidae	Wyeomyia (Wyeomyia) Pertinans Group	Leaf rosette	Panama	Bocas del Toro, 15km SW of Almirante, on "Bocas-Chiriqui trail", 250m			Heinemann and Belkin 1978a[212]
Bromeliaceae	Undetermined	Culicidae	Wyeomyia (Wyeomyia) Pertinans Group	Leaf rosette	Panama	Bocas del Toro, about 3km S of Punta de Peña, El Guabo, 60m			Heinemann and Belkin 1978a[212]
Bromeliaceae	Undetermined	Culicidae	Wyeomyia (Wyeomyia) Pertinans Group	Leaf rosette	Panama	Bocas del Toro, Almirante, Milla 2, 10m			Heinemann and Belkin 1978a[212]
Bromeliaceae	Undetermined	Culicidae	Wyeomyia (Wyeomyia) Pertinans Group	Leaf rosette	Panama	Bocas del Toro, farm just to SW of Almirante, "Wenan", 10m			Heinemann and Belkin 1978a[212]
Bromeliaceae	Undetermined	Culicidae	Wyeomyia (Wyeomyia) Pertinans Group	Leaf rosette	Panama	Bocas del Toro, near Almirante			Heinemann and Belkin 1978a[212]
Bromeliaceae	Undetermined	Culicidae	Wyeomyia (Wyeomyia) Pertinans Group	Leaf rosette	Panama	Bocas del Toro, Punta de Pena, "Kaysan"			Heinemann and Belkin 1978a[212]
Bromeliaceae	Aechmea Ruiz & Pav.	Culicidae	Wyeomyia (Wyeomyia) Pertinans Group	Leaf rosette	Panama	Canal Zone, Chilibre, Rio Chilibre, 30m			Heinemann and Belkin 1978a[212]
Bromeliaceae	Aechmea Ruiz & Pav.	Culicidae	Wyeomyia (Wyeomyia) Pertinans Group	Leaf rosette	Panama	Canal Zone, Coco Solo, France Field, residential area, 10m			Heinemann and Belkin 1978a[212]
Bromeliaceae	Undetermined	Culicidae	Wyeomyia (Wyeomyia) Pertinans Group	Leaf rosette	Panama	Canal Zone, Coco Solo, France Field, residential area, 10m			Heinemann and Belkin 1978a[212]
Bromeliaceae	Undetermined	Culicidae	Wyeomyia (Wyeomyia) Pertinans Group	Leaf rosette	Panama	Canal Zone, Colon, Gatun, 30m			Heinemann and Belkin 1978a[212]
Bromeliaceae	Undetermined	Culicidae	Wyeomyia (Wyeomyia) Pertinans Group	Leaf rosette	Panama	Canal Zone, Frijoles, Barro Colorado Island, 25-170m			Heinemann and Belkin 1978a[212]
Bromeliaceae	Undetermined	Culicidae	Wyeomyia (Wyeomyia) Pertinans Group	Leaf rosette	Panama	Canal Zone, Frijoles, Barro Colorado Island, 40m			Heinemann and Belkin 1978a[212]
Bromeliaceae	Undetermined	Culicidae	Wyeomyia (Wyeomyia) Pertinans Group	Leaf rosette	Panama	Canal Zone, Gatun, Fort Davis, near entrance off Rt. R6, 10m			Heinemann and Belkin 1978a[212]
Bromeliaceae	Undetermined	Culicidae	Wyeomyia (Wyeomyia) Pertinans Group	Leaf rosette	Panama	Canal Zone, Summit, Madden Forest Preserve, junction of Rt. C25 and Las Cruces Trail, 130m			Heinemann and Belkin 1978a[212]
Bromeliaceae	Undetermined	Culicidae	Wyeomyia (Wyeomyia) Pertinans Group	Leaf rosette	Panama	Canal Zone, Summit, Madden Forest Preserve, Las Cruces Trail, less than 200m			Heinemann and Belkin 1978a[212]
Bromeliaceae	Undetermined	Culicidae	Wyeomyia (Wyeomyia) Pertinans Group	Leaf rosette	Panama	Chame, Nueva Gorgona, near sea level			Heinemann and Belkin 1978a[212]
Bromeliaceae	Aechmea Ruiz & Pav.	Culicidae	Wyeomyia (Wyeomyia) Pertinans Group	Leaf rosette	Panama	Chilibre, Juan Mina, 40m			Heinemann and Belkin 1978a[212]
Bromeliaceae	Tillandsia L.	Culicidae	Wyeomyia (Wyeomyia) Pertinans Group	Leaf rosette	Panama	Chilibre, Juan Mina, 40m			Heinemann and Belkin 1978a[212]
Bromeliaceae	Undetermined	Culicidae	Wyeomyia (Wyeomyia) Pertinans Group	Leaf rosette	Panama	Chiriqui, 3km W of El Hato del Volcan, Las Lagunas, 1340m			Heinemann and Belkin 1978a[212]
Bromeliaceae	Undetermined	Culicidae	Wyeomyia (Wyeomyia) Pertinans Group	Leaf rosette	Panama	Chiriqui, Boquete, 1070m			Heinemann and Belkin 1978a[212]
Bromeliaceae	Undetermined	Culicidae	Wyeomyia (Wyeomyia) Pertinans Group	Leaf rosette	Panama	Cocle, El Valle, "Pozo de las Mozas", 700m			Heinemann and Belkin 1978a[212]
Bromeliaceae	Undetermined	Culicidae	Wyeomyia (Wyeomyia) Pertinans Group	Leaf rosette	Panama	Cocle, El Valle, 600m			Heinemann and Belkin 1978a[212]
Bromeliaceae	Undetermined	Culicidae	Wyeomyia (Wyeomyia) Pertinans Group	Leaf rosette	Panama	Colon, Portobelo, near sea level			Heinemann and Belkin 1978a[212]
Bromeliaceae	Undetermined	Culicidae	Wyeomyia (Wyeomyia) Pertinans Group	Leaf rosette	Panama	Darien, about 4km NE of Morti, "Morti Hydro", 80m			Heinemann and Belkin 1978a[212]
Bromeliaceae	Undetermined	Culicidae	Wyeomyia (Wyeomyia) Pertinans Group	Leaf rosette	Panama	Darien, Jaque, near sea level			Heinemann and Belkin 1978a[212]
Bromeliaceae	Undetermined	Culicidae	Wyeomyia (Wyeomyia) Pertinans Group	Leaf rosette	Panama	Darien, locality not known			Heinemann and Belkin 1978a[212]
Bromeliaceae	Undetermined	Culicidae	Wyeomyia (Wyeomyia) Pertinans Group	Leaf rosette	Panama	Darien, Pucro, "Tacarcuna"			Heinemann and Belkin 1978a[212]
Bromeliaceae	Undetermined	Culicidae	Wyeomyia (Wyeomyia) Pertinans Group	Leaf rosette	Panama	Darien, Pucro, about 3km W of summit of Cerro Mali, 1440m			Heinemann and Belkin 1978a[212]
Bromeliaceae	Undetermined	Culicidae	Wyeomyia (Wyeomyia) Pertinans Group	Leaf rosette	Panama	Darien, Pucro, about 6.5km W of summit of Cerro Mali, 1440m			Heinemann and Belkin 1978a[212]
Bromeliaceae	Undetermined	Culicidae	Wyeomyia (Wyeomyia) Pertinans Group	Leaf rosette	Panama	Darien, Pucro, Cerro Mali, 1400m			Heinemann and Belkin 1978a[212]
Bromeliaceae	Undetermined	Culicidae	Wyeomyia (Wyeomyia) Pertinans Group	Leaf rosette	Panama	Darien, Pucro, top of auxiliary ridge W of Cerro Mali, 1500m			Heinemann and Belkin 1978a[212]
Bromeliaceae	Undetermined	Culicidae	Wyeomyia (Wyeomyia) Pertinans Group	Leaf rosette	Panama	Pedregal, near Tocumen, 5m			Heinemann and Belkin 1978a[212]
Bromeliaceae	Tillandsia L.	Culicidae	Wyeomyia (Wyeomyia) Pertinans Group	Leaf rosette	Panama	Tocumen, "Cerro Jefe", 900m			Heinemann and Belkin 1978a[212]
Bromeliaceae	Aechmea magdalenae (André) André ex Baker	Culicidae	Wyeomyia (Wyeomyia) Pertinans Group	Leaf rosette	Panama	Tocumen, Cerro Azul, "La Zumbadora", 600m			Heinemann and Belkin 1978a[212]
Bromeliaceae	Ananas magdalenae (André) Standl.	Culicidae	Wyeomyia (Wyeomyia) Pertinans Group	Leaf rosette	Panama	Tocumen, Cerro Azul, "La Zumbadora", 600m			Heinemann and Belkin 1978a[212]
Bromeliaceae	Undetermined	Culicidae	Wyeomyia (Wyeomyia) Pertinans Group	Leaf rosette	Panama	Tocumen, Cerro Azul, "La Zumbadora", 600m			Heinemann and Belkin 1978a[212]
Bromeliaceae	Undetermined	Culicidae	Wyeomyia (Wyeomyia) simmsi (Dyar & Knab)	Leaf rosette	Panama	About 4km NE of Pequeni, Rio Pequeni, Estacion Hidro el Candelaria, 100m			Heinemann and Belkin 1978a[212]
Bromeliaceae	Undetermined	Culicidae	Wyeomyia (Wyeomyia) simmsi (Dyar & Knab)	Leaf rosette	Panama	Bocas del Toro, farm just to SW of Almirante, "Wenan", 10m			Heinemann and Belkin 1978a[212]
Bromeliaceae	Undetermined	Culicidae	Wyeomyia (Wyeomyia) simmsi (Dyar & Knab)	Leaf rosette	Panama	Canal Zone, N end of Madden Lake, Rio Pequeni, Pequeni, 90m			Heinemann and Belkin 1978a[212]
Bromeliaceae	Undetermined	Culicidae	Wyeomyia (Wyeomyia) simmsi (Dyar & Knab)	Leaf rosette	Panama	Darien, about 4km NE of Morti, "Morti Hydro", 80m			Heinemann and Belkin 1978a[212]
Bromeliaceae	Undetermined	Culicidae	Wyeomyia (Wyeomyia) simmsi (Dyar & Knab)	Leaf rosette	Panama	Darien, Jaque, near sea level			Heinemann and Belkin 1978a[212]
Bromeliaceae	Undetermined	Culicidae	Wyeomyia (Wyeomyia) simmsi (Dyar & Knab)	Leaf rosette	Panama	Darien, Pucro, "Tacarcuna", 700m			Heinemann and Belkin 1978a[212]
Bromeliaceae	Undetermined	Culicidae	Wyeomyia (Wyeomyia) sp. near melanopus	Leaf rosette	Panama	Cocle, El Valle, 600m			Heinemann and Belkin 1978a[212]
Bromeliaceae	Undetermined	Culicidae	Wyeomyia (Wyeomyia) sp. near melanopus	Leaf rosette	Panama	Colon, Portobelo, near sea level			Heinemann and Belkin 1978a[212]
Bromeliaceae	Undetermined	Culicidae	Wyeomyia (Wyeomyia) sp. near simmsi	Leaf rosette	Panama	Bocas del Toro, 15km SW of Almirante, on "Bocas-Chiriqui trail", 250m			Heinemann and Belkin 1978a[212]
Bromeliaceae	Undetermined	Culicidae	Wyeomyia (Wyeomyia) sp. near simmsi	Leaf rosette	Panama	Colon, Portobelo, near sea level			Heinemann and Belkin 1978a[212]
Heliconiaceae	Undetermined	Culicidae	Wyeomyia (Wyeomyia) sp. near simmsi	Leaf rosette	Panama	Darien, about 4km NE of Morti, "Morti Hydro", 80m			Heinemann and Belkin 1978a[212]
Bromeliaceae	Undetermined	Culicidae	Wyeomyia (Wyeomyia) sp. near simmsi	Leaf rosette	Panama	Darien, Jaque, Rio Jaque, near sea level			Heinemann and Belkin 1978a[212]
Bromeliaceae	Undetermined	Culicidae	Wyeomyia (Wyeomyia) Theobald	Leaf rosette	Panama	Bocas del Toro, about 3km S of Punta de Peña, El Guabo, 60m			Heinemann and Belkin 1978a[212]
Bromeliaceae	Undetermined	Culicidae	Wyeomyia (Wyeomyia) Theobald	Leaf rosette	Panama	Bocas del Toro, Chiriqui Grande, Punta de Peña, 30m			Heinemann and Belkin 1978a[212]
Bromeliaceae	Undetermined	Culicidae	Wyeomyia (Wyeomyia) Theobald	Leaf rosette	Panama	Bocas del Toro, Punta de Pena, "Kaysan"			Heinemann and Belkin 1978a[212]
Bromeliaceae	Undetermined	Culicidae	Wyeomyia (Wyeomyia) Theobald	Leaf rosette	Panama	Bocas del Toro, Punta de Pena, Cerro Guayabo, on Tres de Noviembre trail just N of continental divide, "La Zorra", 1500m			Heinemann and Belkin 1978a[212]
Bromeliaceae	Undetermined	Culicidae	Wyeomyia (Wyeomyia) Theobald	Leaf rosette	Panama	Darien, Pucro, about 3km W of summit of Cerro Mali, 1440m			Heinemann and Belkin 1978a[212]
Bromeliaceae	Undetermined	Culicidae	Wyeomyia (Wyeomyia) Theobald	Leaf rosette	Panama	Darien, Pucro, Rio Tacarcuna valley, 600m			Heinemann and Belkin 1978a[212]
Heliconiaceae	Heliconia L.	Culicidae	Wyeomyia chalcocephala Dyar & Knab	Bract	Panama	Bocas del Toro, about 3km S of Punta de Peña, El Guabo, 60m			Heinemann and Belkin 1978a[212]
Heliconiaceae	Heliconia mariae Hook f.	Culicidae	Wyeomyia chalcocephala Dyar & Knab	Bract	Panama	Bocas del Toro, about 3km S of Punta de Peña, El Guabo, 60m			Heinemann and Belkin 1978a[212]
Heliconiaceae	Heliconia L.	Culicidae	Wyeomyia chalcocephala Dyar & Knab	Undetermined	Panama	Bocas del Toro, Almirante			Heinemann and Belkin 1978a[212]
Heliconiaceae	Heliconia latispatha Benth.	Culicidae	Wyeomyia chalcocephala Dyar & Knab	Bract	Panama	Bocas del Toro, Almirante			Heinemann and Belkin 1978a[212]
Heliconiaceae	Heliconia L.	Culicidae	Wyeomyia chalcocephala Dyar & Knab	Bract	Panama	Bocas del Toro, Chiriqui Grande, Mata de Cacao, 5m			Heinemann and Belkin 1978a[212]
Heliconiaceae	Heliconia latispatha Benth.	Culicidae	Wyeomyia chalcocephala Dyar & Knab	Bract	Panama	Bocas del Toro, Isla Colon, 2km N of Bocas del Toro, Big Creek, 10m			Heinemann and Belkin 1978a[212]
Heliconiaceae	Heliconia L.	Culicidae	Wyeomyia chalcocephala Dyar & Knab	Bract	Panama	Bocas del Toro, Punta de Pena, "Kaysan"			Heinemann and Belkin 1978a[212]
Heliconiaceae	Heliconia latispatha Benth.	Culicidae	Wyeomyia chalcocephala Dyar & Knab	Bract	Panama	Darien, El Real "Pirre", near sea level			Heinemann and Belkin 1978a[212]
Heliconiaceae	Heliconia L.	Culicidae	Wyeomyia chalcocephala Dyar & Knab	Bract	Panama	Darien, Pucro, "Camino Tapalisa"			Heinemann and Belkin 1978a[212]
Heliconiaceae	Heliconia mariae Hook f.	Culicidae	Wyeomyia clasoleuca Dyar & Knab	Leaf axil	Panama	Bocas del Toro, Isla Colon, 2km N of Bocas del Toro, Big Creek, 10m			Heinemann and Belkin 1978a[212]
Heliconiaceae	Heliconia mariae Hook f.	Culicidae	Wyeomyia clasoleuca Dyar & Knab	Leaf axil	Panama	Canal Zone, about 5km NE of Nuevo Emperador, about 2km NE of Huile, 1.6km N of Rt. K16A to Huile, 150m			Heinemann and Belkin 1978a[212]
Heliconiaceae	Heliconia mariae Hook f.	Culicidae	Wyeomyia clasoleuca Dyar & Knab	Leaf axil	Panama	Canal Zone, Colon, Margarita, "Margarita Road", 10m			Heinemann and Belkin 1978a[212]
Heliconiaceae	Heliconia mariae Hook f.	Culicidae	Wyeomyia clasoleuca Dyar & Knab	Leaf axil	Panama	Colon, Portobelo, "Rio Caldera), near Sea level			Heinemann and Belkin 1978a[212]
Heliconiaceae	Heliconia mariae Hook f.	Culicidae	Wyeomyia clasoleuca Dyar & Knab	Leaf axil	Panama	Darien, El Real "Pirre", near sea level			Heinemann and Belkin 1978a[212]
Heliconiaceae	Heliconia L.	Culicidae	Wyeomyia clasoleuca Dyar & Knab	Leaf axil	Panama	Darien, Pucro, Rio Pucro			Heinemann and Belkin 1978a[212]
Heliconiaceae	Heliconia L.	Culicidae	Wyeomyia clasoleuca Dyar & Knab	Leaf axil	Panama	Darien, Pucro, Rio Tacarcuna valley, 600m			Heinemann and Belkin 1978a[212]
Heliconiaceae	Heliconia mariae Hook f.	Culicidae	Wyeomyia clasoleuca Dyar & Knab	Leaf axil	Panama	Darien, Pucro, Rio Tuira, mouth of Rio Paya, 50m			Heinemann and Belkin 1978a[212]
Heliconiaceae	Heliconia L.	Culicidae	Wyeomyia melanocephala Dyar & Knab	Leaf axil	Panama	Canal Zone, about 5km NE of Nuevo Emperador, junction of Rts K10 and K19			Heinemann and Belkin 1978a[212]
Heliconiaceae	Heliconia L.	Culicidae	Wyeomyia melanocephala Dyar & Knab	Leaf axil	Panama	Canal Zone, Gatun, Fort Davis, junction of RtS R2, R6, 10m			Heinemann and Belkin 1978a[212]
Heliconiaceae	Heliconia latispatha Benth.	Culicidae	Wyeomyia melanocephala Dyar & Knab	Bract	Panama	Darien, El Real "Pirre", near sea level			Heinemann and Belkin 1978a[212]
Heliconiaceae	Heliconia L.	Culicidae	Wyeomyia melanocephala Dyar & Knab	Bract	Panama	Darien, Pucro, "Camino Tapalisa"			Heinemann and Belkin 1978a[212]
Heliconiaceae	Heliconia L.	Culicidae	Wyeomyia melanocephala Dyar & Knab	Leaf axil	Panama	Darien, Pucro, Rio Pucro			Heinemann and Belkin 1978a[212]
Heliconiaceae	Heliconia latispatha Benth.	Culicidae	Wyeomyia melanocephala Dyar & Knab	Bract	Panama	Panama, Chilibre, Juan Mina, 40m			Heinemann and Belkin 1978a[212]
Heliconiaceae	Heliconia mariae Hook f.	Culicidae	Wyeomyia melanocephala Dyar & Knab	Leaf axil	Panama	Panama, Chilibre, Juan Mina, 40m			Heinemann and Belkin 1978a[212]
Heliconiaceae	Heliconia L.	Culicidae	Wyeomyia melanocephala Dyar & Knab	Leaf axil	Panama	Panama, Pedregal, near Tocumen, 5m			Heinemann and Belkin 1978a[212]
Heliconiaceae	Heliconia mariae Hook f.	Culicidae	Wyeomyia phroso Howard, Dyar & Knab	Leaf axil	Panama	Bocas del Toro, Isla Colon, 2km N of Bocas del Toro, Big Creek, 10m			Heinemann and Belkin 1978a[212]
Heliconiaceae	Heliconia mariae Hook f.	Culicidae	Wyeomyia phroso Howard, Dyar & Knab	Leaf axil	Panama	Canal Zone, about 5km NE of Nuevo Emperador, about 2km NE of Huile, 1.6km N of Rt. K16A to Huile, 150m			Heinemann and Belkin 1978a[212]
Heliconiaceae	Heliconia L.	Culicidae	Wyeomyia phroso Howard, Dyar & Knab	Leaf axil	Panama	Canal Zone, Gatun, Fort Davis, junction of RtS R2, R6, 10m			Heinemann and Belkin 1978a[212]
Heliconiaceae	Heliconia L.	Culicidae	Wyeomyia phroso Howard, Dyar & Knab	Leaf axil	Panama	Darien, Pucro, Rio Pucro			Heinemann and Belkin 1978a[212]
Heliconiaceae	Heliconia L.	Culicidae	Wyeomyia phroso Howard, Dyar & Knab	Leaf axil	Panama	Darien, Pucro, Rio Tacarcuna valley, 600m			Heinemann and Belkin 1978a[212]
Heliconiaceae	Heliconia mariae Hook f.	Culicidae	Wyeomyia phroso Howard, Dyar & Knab	Leaf axil	Panama	Panama, Tocumen, Cerro Azul "La Zumbadora", 600m			Heinemann and Belkin 1978a[212]
Marantaceae	Calathea crotalifera S. Watson	Culicidae	Wyeomyia Rorotai Group	Bract	Panama	Canal Zone, 10km NW of Gamboa on pipeline road, 150m			Heinemann and Belkin 1978a[212]
Marantaceae	Calathea G. Mey.	Culicidae	Wyeomyia Rorotai Group	Bract	Panama	Canal Zone, across canal from Summit, 70m			Heinemann and Belkin 1978a[212]
Marantaceae	Calathea crotalifera S. Watson	Culicidae	Wyeomyia Rorotai Group	Bract	Panama	Darien, El Real "Pirre", near sea level			Heinemann and Belkin 1978a[212]
Marantaceae	Undetermined	Culicidae	Wyeomyia Rorotai Group	Bract	Panama	Darien, Pucro, Rio Tacarcuna valley, 600m			Heinemann and Belkin 1978a[212]
Marantaceae	Undetermined	Culicidae	Wyeomyia Theobald	Bract	Panama	Bocas del Toro, about 3km S of Punta de Peña, El Guabo, 60m			Heinemann and Belkin 1978a[212]
Bromeliaceae	Undetermined	Culicidae	Wyeomyia Theobald	Leaf rosette	Panama	Darien, Pucro, Cerro Mali, 1500m			Heinemann and Belkin 1978a[212]
Bromeliaceae	Undetermined	Culicidae	Toxorhynchites (Lynchiella) Lahille	Leaf rosette	Venezuela	Cojedes, San Carlos, 6km from on "Las Minas road", 200m			Heinemann and Belkin 1978b[213]
Bromeliaceae	Undetermined	Culicidae	Wyeomyia (Wyeomyia) celaenocephala Dyar & Knab	Leaf rosette	Venezuela	Cojedes, San Carlos, 6km from on "Las Minas road", 200m			Heinemann and Belkin 1978b[213]
Bromeliaceae	Undetermined	Culicidae	Wyeomyia (Wyeomyia) Pertinans Group	Leaf rosette	Venezuela	Cojedes, San Carlos, 6km from on "Las Minas road", 200m			Heinemann and Belkin 1978b[213]
Bromeliaceae	Undetermined	Corethrellidae	Corethrella Coquillett	Leaf rosette	Venezuela	Aragua, 0.3km N of Ocumare de la Costa, 20m			Heinemann and Belkin 1978b[213]
Bromeliaceae	Undetermined	Corethrellidae	Corethrella Coquillett	Leaf rosette	Venezuela	Aragua, Maracay, N of crest of Natl. Rt. 2 between Maracay and Choroni, 1500m			Heinemann and Belkin 1978b[213]
Bromeliaceae	Undetermined	Corethrellidae	Corethrella Coquillett	Leaf rosette	Venezuela	Aragua, Maracay, Natl. Rt. 2 between Maracay and Choroni, 1500m			Heinemann and Belkin 1978b[213]
Bromeliaceae	Undetermined	Corethrellidae	Corethrella Coquillett	Leaf rosette	Venezuela	Aragua, Maracay, Rancho Grande, 1100m			Heinemann and Belkin 1978b[213]
Bromeliaceae	Undetermined	Corethrellidae	Corethrella Coquillett	Leaf rosette	Venezuela	Aragua, Maracay, trail NE of Rancho Grande, 1100m			Heinemann and Belkin 1978b[213]
Bromeliaceae	Undetermined	Corethrellidae	Corethrella Coquillett	Leaf rosette	Venezuela	Aragua, Ocumare de la Costa, Natl. Rt. 3 NW of Rancho Grande, 800m			Heinemann and Belkin 1978b[213]
Bromeliaceae	Undetermined	Corethrellidae	Corethrella Coquillett	Leaf rosette	France: French Guiana	Demerara, about 15km S of Atkinson Field, on road to MacKenzie, 20m			Heinemann and Belkin 1978b[213]
Bromeliaceae	Undetermined	Corethrellidae	Corethrella Coquillett	Leaf rosette	France: French Guiana	Demerara, about 2.5km S of Atkinson Field, 20m			Heinemann and Belkin 1978b[213]
Bromeliaceae	Undetermined	Corethrellidae	Corethrella Coquillett	Leaf rosette	France: French Guiana	Demerara, Atkinson Field, about 8km SE of, about 24km W of Saint Cuthberts, 20m			Heinemann and Belkin 1978b[213]
Bromeliaceae	Undetermined	Corethrellidae	Corethrella Coquillett	Leaf rosette	France: French Guiana	Demerara, Saint Cuthberts, about 16km W of, 20m			Heinemann and Belkin 1978b[213]
Bromeliaceae	Undetermined	Corethrellidae	Corethrella Coquillett	Leaf rosette	France: French Guiana	Inini, Sinnamary, about 45km S of, Saut Tigre on Fleuve Sinnamary, 20m			Heinemann and Belkin 1978b[213]
Bromeliaceae	Undetermined	Corethrellidae	Corethrella Coquillett	Leaf rosette	Venezuela	Miranda, Caracas, Alto de Pipe, 1700m			Heinemann and Belkin 1978b[213]
Bromeliaceae	Undetermined	Corethrellidae	Corethrella Coquillett	Leaf rosette	Suriname	Paramaribo, about 12km SE of, 2.1km S of Ornamibo bridge, 5m			Heinemann and Belkin 1978b[213]
Bromeliaceae	Undetermined	Corethrellidae	Corethrella Coquillett	Leaf rosette	Suriname	Paramaribo, just NE of, Ma Retraite, 5m			Heinemann and Belkin 1978b[213]
Bromeliaceae	Undetermined	Corethrellidae	Corethrella sp. near fulva	Leaf rosette	France: French Guiana	Demerara, Loo Lands, about 32km N of MacKenzie on road to Georgetown, about 1.5km N of Loo River, 20m			Heinemann and Belkin 1978b[213]
Bromeliaceae	Undetermined	Culicidae	Aedes (Howardina) ioliota Dyar & Knab	Leaf rosette	Venezuela	Aragua, Maracay, Natl. Rt. 2 between Maracay and Choroni, 1200m			Heinemann and Belkin 1978b[213]
Bromeliaceae	Undetermined	Culicidae	Aedes (Howardina) sp. near whitmorei	Leaf rosette	Venezuela	Aragua, about 6km E of Ocumare de la Costa, road between Cata and Cuyagua, 400m			Heinemann and Belkin 1978b[213]
Bromeliaceae	Undetermined	Culicidae	Anopheles (Kerteszia) bellator Dyar & Knab	Leaf rosette	France: French Guiana	Demerara, Atkinson Field, about 8km SE of, about 24km W of Saint Cuthberts, 20m			Heinemann and Belkin 1978b[213]
Bromeliaceae	Undetermined	Culicidae	Anopheles (Kerteszia) bellator Dyar & Knab	Leaf rosette	France: French Guiana	Demerara, Saint Cuthberts, about 16km W of, 20m			Heinemann and Belkin 1978b[213]
Bromeliaceae	Undetermined	Culicidae	Anopheles (Kerteszia) neivai Dyar & Knab	Leaf rosette	France: French Guiana	Inini, Sinnamary, about 45km S of, Saut Tigre on Fleuve Sinnamary, 20m			Heinemann and Belkin 1978b[213]
Bromeliaceae	Undetermined	Culicidae	Anopheles (Kerteszia) Theobald	Leaf rosette	France: French Guiana	Guyane, Organabo, about 8km SW of, road to Saut Sabbat about 5km SW of Mana-Iracoubo road, 10m			Heinemann and Belkin 1978b[213]
Heliconiaceae	Heliconia L.	Culicidae	Culex (Carrollia) bihaicola Dyar & Núñez Tovar	Bract	Venezuela	Aragua, Maracay, Rancho Grande, cloud forest, 1100m			Heinemann and Belkin 1978b[213]
Heliconiaceae	Heliconia L.	Culicidae	Culex (Carrollia) bihaicola Dyar & Núñez Tovar	Bract	Venezuela	Aragua, Maracay, Rancho Grande, trail to NE in cloud forest, 1100m			Heinemann and Belkin 1978b[213]
Heliconiaceae	Heliconia L.	Culicidae	Culex (Carrollia) bihaicola Dyar & Núñez Tovar	Bract	Venezuela	Aragua, Maracay, trail NE of Rancho Grande, cloud forest, 1100m			Heinemann and Belkin 1978b[213]
Bromeliaceae	Undetermined	Culicidae	Culex (Microculex) chryselatus Dyar & Knab	Leaf rosette	France: French Guiana	Demerara, about 15km S of Atkinson Field, on road to MacKenzie, 20m			Heinemann and Belkin 1978b[213]
Bromeliaceae	Undetermined	Culicidae	Culex (Microculex) chryselatus Dyar & Knab	Leaf rosette	France: French Guiana	Demerara, about 2.5km S of Atkinson Field, 20m			Heinemann and Belkin 1978b[213]
Bromeliaceae	Undetermined	Culicidae	Culex (Microculex) chryselatus Dyar & Knab	Leaf rosette	France: French Guiana	Demerara, Loo Lands, about 32km N of MacKenzie on road to Georgetown, about 1.5km N of Loo River, 20m			Heinemann and Belkin 1978b[213]
Bromeliaceae	Undetermined	Culicidae	Culex (Microculex) chryselatus Dyar & Knab	Leaf rosette	France: French Guiana	Guyane, Iracoubo, 5-6km E of on Iracoubo-Sinnamary road, 5m			Heinemann and Belkin 1978b[213]
Bromeliaceae	Undetermined	Culicidae	Culex (Microculex) chryselatus Dyar & Knab	Leaf rosette	France: French Guiana	Guyane, Matoury, "Matoury C", 5m			Heinemann and Belkin 1978b[213]
Bromeliaceae	Undetermined	Culicidae	Culex (Microculex) chryselatus Dyar & Knab	Leaf rosette	Suriname	Paramaribo, about 12km SE of, 2.1km S of Ornamibo bridge, 5m			Heinemann and Belkin 1978b[213]
Bromeliaceae	Undetermined	Culicidae	Culex (Microculex) chryselatus Dyar & Knab	Leaf rosette	Suriname	Paramaribo, just NE of, Ma Retraite, 5m			Heinemann and Belkin 1978b[213]
Bromeliaceae	Undetermined	Culicidae	Culex (Microculex) Imitator Group	Leaf rosette	Venezuela	Aragua, Ocumare de la Costa, Natl. Rt. 3 NW of Rancho Grande, 800m			Heinemann and Belkin 1978b[213]
Bromeliaceae	Undetermined	Culicidae	Culex (Microculex) Imitator Group	Leaf rosette	France: French Guiana	Demerara, Saint Cuthberts, about 16km W of, 20m			Heinemann and Belkin 1978b[213]
Bromeliaceae	Undetermined	Culicidae	Culex (Microculex) Imitator Group	Leaf rosette	France: French Guiana	Guyane, Crique Anguille, about 3km E of, Port Inini, E of Riviere Tonegrande, 5m			Heinemann and Belkin 1978b[213]
Bromeliaceae	Undetermined	Culicidae	Culex (Microculex) Imitator Group	Leaf rosette	France: French Guiana	Guyane, Iracoubo, 5-6km E of on Iracoubo-Sinnamary road, 5m			Heinemann and Belkin 1978b[213]
Bromeliaceae	Undetermined	Culicidae	Culex (Microculex) Imitator Group	Leaf rosette	France: French Guiana	Guyane, Matoury, "Matoury C", 5m			Heinemann and Belkin 1978b[213]
Bromeliaceae	Undetermined	Culicidae	Culex (Microculex) Imitator Group	Leaf rosette	France: French Guiana	Guyane, Regina, Kaw, 5m			Heinemann and Belkin 1978b[213]
Bromeliaceae	Undetermined	Culicidae	Culex (Microculex) Imitator Group	Leaf rosette	France: French Guiana	Guyane, Saint Laurent, on road to Aouara just W of Mana, 5m			Heinemann and Belkin 1978b[213]
Bromeliaceae	Undetermined	Culicidae	Culex (Microculex) Imitator Group	Leaf rosette	Suriname	Paramaribo, about 12km SE of, 2.1km S of Ornamibo bridge, 5m			Heinemann and Belkin 1978b[213]
Bromeliaceae	Undetermined	Culicidae	Culex (Microculex) Imitator Group	Leaf rosette	Suriname	Paramaribo, just NE of, Ma Retraite, 5m			Heinemann and Belkin 1978b[213]
Bromeliaceae	Undetermined	Culicidae	Culex (Microculex) Pleuristriatus Group	Leaf rosette	Venezuela	Aragua, 0.3km N of Ocumare de la Costa, 20m			Heinemann and Belkin 1978b[213]
Bromeliaceae	Undetermined	Culicidae	Culex (Microculex) Pleuristriatus Group	Leaf rosette	Venezuela	Aragua, 1km NE of Ocumare de la Costa, Puerto Ocumare, beach, near sea level			Heinemann and Belkin 1978b[213]
Bromeliaceae	Undetermined	Culicidae	Culex (Microculex) Pleuristriatus Group	Leaf rosette	Venezuela	Aragua, about 6km E of Ocumare de la Costa, road between Cata and Cuyagua, 400m			Heinemann and Belkin 1978b[213]
Bromeliaceae	Undetermined	Culicidae	Culex (Microculex) Pleuristriatus Group	Leaf rosette	Venezuela	Aragua, Choroni, 2.8km S of, on Natl. Rt. 2, 100m			Heinemann and Belkin 1978b[213]
Bromeliaceae	Undetermined	Culicidae	Culex (Microculex) Pleuristriatus Group	Leaf rosette	Venezuela	Aragua, Ocumare de la Costa, about 10km NE of, Cuyagua, "Hacienda Cuyagua", near sea level			Heinemann and Belkin 1978b[213]
Bromeliaceae	Undetermined	Culicidae	Culex (Microculex) Pleuristriatus Group	Leaf rosette	France: French Guiana	Demerara, Georgetown, "Botanical Gardens", 5m			Heinemann and Belkin 1978b[213]
Heliconiaceae	Heliconia bihai (L.) L.	Culicidae	Culex (Microculex) Pleuristriatus Group	Bract	Guyana	Demerara, Georgetown, about 1.5km N of Central Horticultural Station on road from Atkinson Field, 5m			Heinemann and Belkin 1978b[213]
Bromeliaceae	Undetermined	Culicidae	Culex (Microculex) Pleuristriatus Group	Leaf rosette	France: French Guiana	Demerara, Saint Cuthberts, about 16km W of, 20m			Heinemann and Belkin 1978b[213]
Heliconiaceae	Heliconia L.	Culicidae	Culex (Microculex) Pleuristriatus Group	Bract	France: French Guiana	Guyane, Cayenne, "foret de Cabassou"			Heinemann and Belkin 1978b[213]
Heliconiaceae	Heliconia L.	Culicidae	Culex (Microculex) Pleuristriatus Group	Bract	France: French Guiana	Guyane, Cayenne, "foret de Cabassou"			Heinemann and Belkin 1978b[213]
Heliconiaceae	Heliconia L.	Culicidae	Culex (Microculex) Pleuristriatus Group	Bract	France: French Guiana	Guyane, Cayenne, "foret de la Chaumiere"			Heinemann and Belkin 1978b[213]
Bromeliaceae	Undetermined	Culicidae	Culex (Microculex) Pleuristriatus Group	Leaf rosette	France: French Guiana	Guyane, Cayenne, 23km S of, Degrad Stoupan, 5m			Heinemann and Belkin 1978b[213]
Bromeliaceae	Undetermined	Culicidae	Culex (Microculex) Pleuristriatus Group	Leaf rosette	France: French Guiana	Guyane, Crique Anguille, about 3km E of, Port Inini, E of Riviere Tonegrande, 5m			Heinemann and Belkin 1978b[213]
Bromeliaceae	Undetermined	Culicidae	Culex (Microculex) Pleuristriatus Group	Leaf rosette	France: French Guiana	Guyane, Iracoubo, 5-6km E of on Iracoubo-Sinnamary road, 5m			Heinemann and Belkin 1978b[213]
Bromeliaceae	Undetermined	Culicidae	Culex (Microculex) Pleuristriatus Group	Leaf rosette	France: French Guiana	Guyane, Matoury, "Matoury C", 5m			Heinemann and Belkin 1978b[213]
Heliconiaceae	Heliconia L.	Culicidae	Culex (Microculex) Pleuristriatus Group	Bract	France: French Guiana	Guyane, Matoury, E. edge of Camp Rochambeau, 10m			Heinemann and Belkin 1978b[213]
Bromeliaceae	Undetermined	Culicidae	Culex (Microculex) Pleuristriatus Group	Leaf rosette	France: French Guiana	Guyane, Regina, Kaw, 5m			Heinemann and Belkin 1978b[213]
Heliconiaceae	Heliconia bihai (L.) L.	Culicidae	Culex (Microculex) Pleuristriatus Group	Bract	France: French Guiana	Guyane, Remire about .5km N of Lac du Rorota, 100m			Heinemann and Belkin 1978b[213]
Heliconiaceae	Heliconia L.	Culicidae	Culex (Microculex) Pleuristriatus Group	Bract	France: French Guiana	Guyane, Remire, "foret de Rorota"			Heinemann and Belkin 1978b[213]
Bromeliaceae	Undetermined	Culicidae	Culex (Microculex) Pleuristriatus Group	Leaf rosette	France: French Guiana	Guyane, Saint Laurent, on road to Aouara just W of Mana, 5m			Heinemann and Belkin 1978b[213]
Bromeliaceae	Undetermined	Culicidae	Culex (Microculex) Pleuristriatus Group	Leaf rosette	Suriname	Paramaribo, about 12km SE of, 2.1km S of Ornamibo bridge, 5m			Heinemann and Belkin 1978b[213]
Bromeliaceae	Undetermined	Culicidae	Culex (Microculex) Pleuristriatus Group	Leaf rosette	Suriname	Paramaribo, just NE of, Ma Retraite, 5m			Heinemann and Belkin 1978b[213]
Bromeliaceae	Undetermined	Culicidae	Culex (Microculex) sp. near imitator	Leaf rosette	France: French Guiana	Guyane, Matoury, "Matoury C", 5m			Heinemann and Belkin 1978b[213]
Bromeliaceae	Undetermined	Culicidae	Culex (Microculex) sp. near inimitabilis	Leaf rosette	Venezuela	Aragua, Maracay, Rancho Grande, 1100m			Heinemann and Belkin 1978b[213]
Bromeliaceae	Undetermined	Culicidae	Culex (Microculex) sp. near inimitabilis	Leaf rosette	Venezuela	Aragua, Ocumare de la Costa, Natl. Rt. 3 NW of Rancho Grande, 800m			Heinemann and Belkin 1978b[213]
Bromeliaceae	Undetermined	Culicidae	Culex (Microculex) Stonei Group	Leaf rosette	Venezuela	Aragua, 0.3km N of Ocumare de la Costa, 20m			Heinemann and Belkin 1978b[213]
Bromeliaceae	Undetermined	Culicidae	Culex (Microculex) Stonei Group	Leaf rosette	Venezuela	Aragua, about 6km E of Ocumare de la Costa, road between Cata and Cuyagua, 400m			Heinemann and Belkin 1978b[213]
Bromeliaceae	Undetermined	Culicidae	Culex (Microculex) Stonei Group	Leaf rosette	Venezuela	Aragua, Choroni, 2.8km S of, on Natl. Rt. 2, 100m			Heinemann and Belkin 1978b[213]
Bromeliaceae	Undetermined	Culicidae	Culex (Microculex) Stonei Group	Leaf rosette	Venezuela	Aragua, Maracay, Natl. Rt. 2 between Maracay and Choroni, 1500m			Heinemann and Belkin 1978b[213]
Bromeliaceae	Undetermined	Culicidae	Culex (Microculex) Stonei Group	Leaf rosette	Venezuela	Aragua, Maracay, trail NE of Rancho Grande, 1100m			Heinemann and Belkin 1978b[213]
Bromeliaceae	Undetermined	Culicidae	Culex (Microculex) Stonei Group	Leaf rosette	Venezuela	Aragua, Ocumare de la Costa, about 10km NE of, Cuyagua, "Hacienda Cuyagua", near sea level			Heinemann and Belkin 1978b[213]
Bromeliaceae	Undetermined	Culicidae	Culex (Microculex) Stonei Group	Leaf rosette	Venezuela	Aragua, Ocumare de la Costa, Natl. Rt. 3 NW of Rancho Grande, 800m			Heinemann and Belkin 1978b[213]
Bromeliaceae	Undetermined	Culicidae	Culex (Microculex) Stonei Group	Leaf rosette	France: French Guiana	Guyane, Matoury, "Matoury C", 5m			Heinemann and Belkin 1978b[213]
Bromeliaceae	Undetermined	Culicidae	Culex (Microculex) Stonei Group	Leaf rosette	France: French Guiana	Guyane, Regina, Kaw, 5m			Heinemann and Belkin 1978b[213]
Bromeliaceae	Undetermined	Culicidae	Culex (Microculex) stonei Lane & Whitman	Leaf rosette	Venezuela	Aragua, Ocumare de la Costa, Natl. Rt. 3 NW of Rancho Grande, 800m			Heinemann and Belkin 1978b[213]
Bromeliaceae	Undetermined	Culicidae	Culex (Microculex) stonei Lane & Whitman	Leaf rosette	France: French Guiana	Demerara, about 2.5km S of Atkinson Field, 20m			Heinemann and Belkin 1978b[213]
Bromeliaceae	Undetermined	Culicidae	Culex (Microculex) stonei Lane & Whitman	Leaf rosette	France: French Guiana	Demerara, Atkinson Field, about 8km SE of, about 24km W of Saint Cuthberts, 20m			Heinemann and Belkin 1978b[213]
Bromeliaceae	Undetermined	Culicidae	Culex (Microculex) stonei Lane & Whitman	Leaf rosette	France: French Guiana	Demerara, Saint Cuthberts, about 16km W of, 20m			Heinemann and Belkin 1978b[213]
Bromeliaceae	Undetermined	Culicidae	Culex (Microculex) stonei Lane & Whitman	Leaf rosette	France: French Guiana	Guyane, Crique Anguille, about 3km E of, Port Inini, E of Riviere Tonegrande, 5m			Heinemann and Belkin 1978b[213]
Bromeliaceae	Undetermined	Culicidae	Culex (Microculex) stonei Lane & Whitman	Leaf rosette	France: French Guiana	Guyane, Crique Anguille, about 3km E of, Port Inini, W of Riviere Tonegrande, 5m			Heinemann and Belkin 1978b[213]
Bromeliaceae	Undetermined	Culicidae	Culex (Microculex) stonei Lane & Whitman	Leaf rosette	France: French Guiana	Inini, Sinnamary, about 40km S of, Petit Saut on Fleuve Sinnamary, 20m			Heinemann and Belkin 1978b[213]
Bromeliaceae	Undetermined	Culicidae	Culex (Microculex) stonei Lane & Whitman	Leaf rosette	Suriname	Paramaribo, about 12km SE of, 2.1km S of Ornamibo bridge, 5m			Heinemann and Belkin 1978b[213]
Bromeliaceae	Undetermined	Culicidae	Culex (Microculex) Theobald	Leaf rosette	Venezuela	Aragua, about 6km E of Ocumare de la Costa, road between Cata and Cuyagua, 400m			Heinemann and Belkin 1978b[213]
Bromeliaceae	Undetermined	Culicidae	Culex (Microculex) Theobald	Leaf rosette	Venezuela	Aragua, Choroni, 2.8km S of, on Natl. Rt. 2, 100m			Heinemann and Belkin 1978b[213]
Bromeliaceae	Undetermined	Culicidae	Culex (Microculex) Theobald	Leaf rosette	Venezuela	Aragua, Maracay, N of crest of Natl. Rt. 2 between Maracay and Choroni, 1500m			Heinemann and Belkin 1978b[213]
Bromeliaceae	Undetermined	Culicidae	Culex (Microculex) Theobald	Leaf rosette	Venezuela	Aragua, Maracay, Rancho Grande, 1100m			Heinemann and Belkin 1978b[213]
Bromeliaceae	Undetermined	Culicidae	Culex (Microculex) Theobald	Leaf rosette	Venezuela	Aragua, Maracay, trail NE of Rancho Grande, 1100m			Heinemann and Belkin 1978b[213]
Bromeliaceae	Undetermined	Culicidae	Culex (Microculex) Theobald	Leaf rosette	Venezuela	Aragua, Ocumare de la Costa, Natl. Rt. 3 NW of Rancho Grande, 800m			Heinemann and Belkin 1978b[213]
Bromeliaceae	Undetermined	Culicidae	Culex (Microculex) Theobald	Leaf rosette	France: French Guiana	Demerara, about 2.5km S of Atkinson Field, 20m			Heinemann and Belkin 1978b[213]
Bromeliaceae	Undetermined	Culicidae	Culex (Microculex) Theobald	Leaf rosette	France: French Guiana	Guyane, Cayenne, 23km S of, Degrad Stoupan, 5m			Heinemann and Belkin 1978b[213]
Bromeliaceae	Undetermined	Culicidae	Culex (Microculex) Theobald	Leaf rosette	France: French Guiana	Guyane, Crique Anguille, about 3km E of, Port Inini, E of Riviere Tonegrande, 5m			Heinemann and Belkin 1978b[213]
Bromeliaceae	Undetermined	Culicidae	Culex (Microculex) Theobald	Leaf rosette	France: French Guiana	Guyane, Matoury, "Matoury C", 5m			Heinemann and Belkin 1978b[213]
Bromeliaceae	Undetermined	Culicidae	Culex (Microculex) Theobald	Leaf rosette	France: French Guiana	Guyane, Regina, Kaw, 5m			Heinemann and Belkin 1978b[213]
Bromeliaceae	Undetermined	Culicidae	Culex (Microculex) Theobald	Leaf rosette	France: French Guiana	Inini, Sinnamary, about 40km S of, Petit Saut on Fleuve Sinnamary, 20m			Heinemann and Belkin 1978b[213]
Bromeliaceae	Undetermined	Culicidae	Culex (Microculex) Theobald	Leaf rosette	France: French Guiana	Inini, Sinnamary, about 45km S of, Saut Tigre on Fleuve Sinnamary, 20m			Heinemann and Belkin 1978b[213]
Bromeliaceae	Undetermined	Culicidae	Culex (Microculex) Theobald	Leaf rosette	Venezuela	Miranda, Caracas, Alto de Pipe, 1700m			Heinemann and Belkin 1978b[213]
Bromeliaceae	Undetermined	Culicidae	Culex (Microculex) Theobald	Leaf rosette	Suriname	Paramaribo, about 12km SE of, 2.1km S of Ornamibo bridge, 5m			Heinemann and Belkin 1978b[213]
Bromeliaceae	Undetermined	Culicidae	Culex (Microculex) Theobald	Leaf rosette	Suriname	Paramaribo, just NE of, Ma Retraite, 5m			Heinemann and Belkin 1978b[213]
Bromeliaceae	Undetermined	Culicidae	Culex Ocellatus Group	Leaf rosette	France: French Guiana	Guyane, Regina, Kaw, 5m			Heinemann and Belkin 1978b[213]
Bromeliaceae	Undetermined	Culicidae	Culex Linnaeus	Leaf rosette	Venezuela	Aragua, Maracay, Natl. Rt. 2 between Maracay and Choroni, 1500m			Heinemann and Belkin 1978b[213]
Heliconiaceae	Heliconia L.	Culicidae	Johnbelkinia longipes (Fabricius)	Leaf axil	France: French Guiana	Guyane, about 3km W. of Le Gallion, Pont de Cascades, 5m			Heinemann and Belkin 1978b[213]
Heliconiaceae	Heliconia bihai (L.) L.	Culicidae	Johnbelkinia longipes (Fabricius)	Bract	France: French Guiana	Guyane, Remire about .5km N of Lac du Rorota, 100m			Heinemann and Belkin 1978b[213]
Heliconiaceae	Heliconia L.	Culicidae	Johnbelkinia longipes (Fabricius)	Leaf axil	France: French Guiana	Guyane, SW of Remire, Chemin Vidal, 10-30m			Heinemann and Belkin 1978b[213]
Heliconiaceae	Heliconia L.	Culicidae	Johnbelkinia longipes (Fabricius)	Leaf axil	Suriname	Para, about 5km S of Onverwacht, .5km E. of Zanderij rd and 32.5km S of Paramaribo, Wegnaar Overtoon, 10m			Heinemann and Belkin 1978b[213]
Heliconiaceae	Heliconia bihai (L.) L.	Culicidae	Johnbelkinia ulopus (Dyar & Knab)	Leaf axil	Guyana	Demerara, Georgetown, about 1.5km N of Central Horticultural Station on road from Atkinson Field, 5m			Heinemann and Belkin 1978b[213]
Heliconiaceae	Heliconia L.	Culicidae	Johnbelkinia ulopus (Dyar & Knab)	Bract	France: French Guiana	Guyane, Cayenne, "foret de la Chaumiere"			Heinemann and Belkin 1978b[213]
Bromeliaceae	Undetermined	Culicidae	Limatus asulleptus (Theobald)	Leaf rosette	Venezuela	Aragua, Ocumare de la Costa, about 10km NE of, Cuyagua, "Hacienda Cuyagua", near sea level			Heinemann and Belkin 1978b[213]
Bromeliaceae	Undetermined	Culicidae	Limatus asulleptus (Theobald)	Leaf rosette	France: French Guiana	Guyane, Matoury, "foret de Cogneau", 5m			Heinemann and Belkin 1978b[213]
Bromeliaceae	Undetermined	Culicidae	Lutzia Theobald	Leaf rosette	Venezuela	Aragua, Maracay, trail NE of Rancho Grande, 1100m			Heinemann and Belkin 1978b[213]
Marantaceae	Calathea G. Mey.	Culicidae	Runchomyia (Ctenogoeldia) magna (Theobold)	Bract	Venezuela	Aragua, 20km N of Maracay on Natl. Route 2, elev. 800m			Heinemann and Belkin 1978b[213]
Marantaceae	Calathea G. Mey.	Culicidae	Runchomyia (Ctenogoeldia) magna (Theobold)	Bract	Venezuela	Aragua, Maracay, Natl. Rt. 2 between Maracay and Choroni, 900m			Heinemann and Belkin 1978b[213]
Marantaceae	Calathea G. Mey.	Culicidae	Runchomyia (Ctenogoeldia) magna (Theobold)	Bract	Venezuela	Aragua, Maracay, Rancho Grande, 1100m			Heinemann and Belkin 1978b[213]
Marantaceae	Calathea G. Mey.	Culicidae	Runchomyia (Ctenogoeldia) magna (Theobold)	Bract	Venezuela	Aragua, Maracay, trail NE of Rancho Grande in cloud forest, 1100m			Heinemann and Belkin 1978b[213]
Heliconiaceae	Heliconia L.	Culicidae	Runchomyia (Ctenogoeldia) magna (Theobold)	Bract	Venezuela	Aragua, Ocumare de la Costa, N on road to coast, 10m			Heinemann and Belkin 1978b[213]
Heliconiaceae	Heliconia bihai (L.) L.	Culicidae	Toxorhynchites (Lynchiella) haemorrhoidalis (Fabricius)	Bract	Guyana	Demerara, Georgetown, about 1.5km N of Central Horticultural Station on road from Atkinson Field, 5m			Heinemann and Belkin 1978b[213]
Heliconiaceae	Heliconia L.	Culicidae	Toxorhynchites (Lynchiella) haemorrhoidalis (Fabricius)	Bract	France: French Guiana	Guyane, Cayenne, "foret de la Chaumiere"			Heinemann and Belkin 1978b[213]
Bromeliaceae	Undetermined	Culicidae	Toxorhynchites (Lynchiella) haemorrhoidalis (Fabricius)	Leaf rosette	France: French Guiana	Guyane, Cayenne, 23km S of, Degrad Stoupan, 5m			Heinemann and Belkin 1978b[213]
Heliconiaceae	Heliconia L.	Culicidae	Toxorhynchites (Lynchiella) haemorrhoidalis (Fabricius)	Bract	France: French Guiana	Guyane, Matoury, "Matoury C", 5m			Heinemann and Belkin 1978b[213]
Bromeliaceae	Undetermined	Culicidae	Toxorhynchites (Lynchiella) haemorrhoidalis (Fabricius)	Leaf rosette	France: French Guiana	Guyane, Saint Laurent, on road to Aouara just W of Mana, 5m			Heinemann and Belkin 1978b[213]
Bromeliaceae	Undetermined	Culicidae	Toxorhynchites (Lynchiella) haemorrhoidalis superbus (Dyar & Knab)	Leaf rosette	Venezuela	Aragua, about 6km E of Ocumare de la Costa, road between Cata and Cuyagua, 400m			Heinemann and Belkin 1978b[213]
Bromeliaceae	Undetermined	Culicidae	Toxorhynchites (Lynchiella) haemorrhoidalis superbus (Dyar & Knab)	Leaf rosette	Venezuela	Aragua, Choroni, 2.8km S of, on Natl. Rt. 2, 100m			Heinemann and Belkin 1978b[213]
Bromeliaceae	Undetermined	Culicidae	Toxorhynchites (Lynchiella) Lahille	Leaf rosette	Venezuela	Aragua, Maracay, trail NE of Rancho Grande, 1100m			Heinemann and Belkin 1978b[213]
Bromeliaceae	Undetermined	Culicidae	Toxorhynchites (Lynchiella) Lahille	Leaf rosette	France: French Guiana	Demerara, about 15km S of Atkinson Field, on road to MacKenzie, 20m			Heinemann and Belkin 1978b[213]
Bromeliaceae	Undetermined	Culicidae	Toxorhynchites (Lynchiella) Lahille	Leaf rosette	France: French Guiana	Demerara, about 2.5km S of Atkinson Field, 20m			Heinemann and Belkin 1978b[213]
Bromeliaceae	Undetermined	Culicidae	Toxorhynchites (Lynchiella) Lahille	Leaf rosette	France: French Guiana	Demerara, Atkinson Field, about 1.5km SE of, "Red Water Creek", 20m			Heinemann and Belkin 1978b[213]
Bromeliaceae	Undetermined	Culicidae	Toxorhynchites (Lynchiella) Lahille	Leaf rosette	France: French Guiana	Demerara, Saint Cuthberts, about 16km W of, 20m			Heinemann and Belkin 1978b[213]
Heliconiaceae	Heliconia L.	Culicidae	Toxorhynchites (Lynchiella) Lahille	Bract	France: French Guiana	Guyane, about 1km W. of Le Gallion, W. on Route du Gallion, 5m			Heinemann and Belkin 1978b[213]
Bromeliaceae	Undetermined	Culicidae	Toxorhynchites (Lynchiella) Lahille	Leaf rosette	France: French Guiana	Guyane, Iracoubo, 5-6km E of on Iracoubo-Sinnamary road, 5m			Heinemann and Belkin 1978b[213]
Bromeliaceae	Undetermined	Culicidae	Toxorhynchites (Lynchiella) Lahille	Leaf rosette	France: French Guiana	Guyane, Matoury, "Matoury C", 5m			Heinemann and Belkin 1978b[213]
Heliconiaceae	Heliconia bihai (L.) L.	Culicidae	Toxorhynchites (Lynchiella) Lahille	Bract	France: French Guiana	Guyane, Remire about .5km N of Lac du Rorota, 100m			Heinemann and Belkin 1978b[213]
Bromeliaceae	Undetermined	Culicidae	Toxorhynchites (Lynchiella) Lahille	Leaf rosette	France: French Guiana	Guyane, Saint Laurent, on road to Aouara just W of Mana, 5m			Heinemann and Belkin 1978b[213]
Heliconiaceae	Heliconia L.	Culicidae	Toxorhynchites (Lynchiella) Lahille	Leaf axil	Suriname	Para, about 5km S of Onverwacht, .5km E. of Zanderij rd and 32.5km S of Paramaribo, Wegnaar Overtoon, 10m			Heinemann and Belkin 1978b[213]
Bromeliaceae	Undetermined	Culicidae	Toxorhynchites (Lynchiella) Lahille	Leaf rosette	Suriname	Paramaribo, just NE of, Ma Retraite, 5m			Heinemann and Belkin 1978b[213]
Bromeliaceae	Undetermined	Culicidae	Wyeomyia (Decamyia) felicia (Dyar & Núñez Tovar)	Leaf rosette	Venezuela	Aragua, 0.3km N of Ocumare de la Costa, 20m			Heinemann and Belkin 1978b[213]
Heliconiaceae	Heliconia L.	Culicidae	Wyeomyia (Decamyia) felicia (Dyar & Núñez Tovar)	Bract	Venezuela	Aragua, Maracay, .8km S of Guamitas, elev. 800m			Heinemann and Belkin 1978b[213]
Heliconiaceae	Heliconia L.	Culicidae	Wyeomyia (Decamyia) felicia (Dyar & Núñez Tovar)	Leaf axil	Venezuela	Aragua, Maracay, .8km S of Guamitas, elev. 800m			Heinemann and Belkin 1978b[213]
Heliconiaceae	Heliconia L.	Culicidae	Wyeomyia (Decamyia) felicia (Dyar & Núñez Tovar)	Leaf axil	Venezuela	Aragua, Maracay, 1km S of Guamitas, elev. 650m			Heinemann and Belkin 1978b[213]
Heliconiaceae	Heliconia L.	Culicidae	Wyeomyia (Decamyia) felicia (Dyar & Núñez Tovar)	Bract	Venezuela	Aragua, Maracay, El Limon, elev. 600m			Heinemann and Belkin 1978b[213]
Heliconiaceae	Heliconia L.	Culicidae	Wyeomyia (Decamyia) felicia (Dyar & Núñez Tovar)	Leaf axil	Venezuela	Aragua, Maracay, El Limon, elev. 600m			Heinemann and Belkin 1978b[213]
Heliconiaceae	Heliconia L.	Culicidae	Wyeomyia (Decamyia) felicia (Dyar & Núñez Tovar)	Bract	Venezuela	Aragua, Maracay, Guamitas, road to picnic area, 740m			Heinemann and Belkin 1978b[213]
Heliconiaceae	Heliconia L.	Culicidae	Wyeomyia (Decamyia) felicia (Dyar & Núñez Tovar)	Leaf axil	Venezuela	Aragua, Maracay, Guamitas, road to picnic area, 740m			Heinemann and Belkin 1978b[213]
Musaceae	Musa L.	Culicidae	Wyeomyia (Decamyia) felicia (Dyar & Núñez Tovar)	Leaf axil	Venezuela	Aragua, Maracay, Guamitas, road to picnic area, 740m			Heinemann and Belkin 1978b[213]
Heliconiaceae	Heliconia L.	Culicidae	Wyeomyia (Decamyia) felicia (Dyar & Núñez Tovar)	Leaf axil	Venezuela	Aragua, Maracay, N of crest of Nat'l. Rt. 2 between Maracay and Choroni, 1450m			Heinemann and Belkin 1978b[213]
Heliconiaceae	Heliconia L.	Culicidae	Wyeomyia (Decamyia) felicia (Dyar & Núñez Tovar)	Bract	Venezuela	Aragua, Maracay, Rancho Grande, 1100m			Heinemann and Belkin 1978b[213]
Heliconiaceae	Heliconia L.	Culicidae	Wyeomyia (Decamyia) felicia (Dyar & Núñez Tovar)	Bract	Venezuela	Aragua, Maracay, Rancho Grande, cloud forest, 1100m			Heinemann and Belkin 1978b[213]
Heliconiaceae	Heliconia L.	Culicidae	Wyeomyia (Decamyia) felicia (Dyar & Núñez Tovar)	Bract	Venezuela	Aragua, Maracay, Rancho Grande, trail to NE in cloud forest, 1100m			Heinemann and Belkin 1978b[213]
Heliconiaceae	Heliconia L.	Culicidae	Wyeomyia (Decamyia) felicia (Dyar & Núñez Tovar)	Bract	Venezuela	Aragua, Maracay, trail NE of Rancho Grande, cloud forest, 1100m			Heinemann and Belkin 1978b[213]
Heliconiaceae	Heliconia L.	Culicidae	Wyeomyia (Decamyia) Pseudopecten Group	Leaf axil	Venezuela	Aragua, Choroni, .6km S of Choroni on Natl. Rt. 2, elev. 60m			Heinemann and Belkin 1978b[213]
Heliconiaceae	Heliconia L.	Culicidae	Wyeomyia (Decamyia) Pseudopecten Group	Bract	Venezuela	Aragua, Choroni, .6km S of Choroni on Natl. Rt. 2, elev. 60m			Heinemann and Belkin 1978b[213]
Heliconiaceae	Heliconia L.	Culicidae	Wyeomyia (Decamyia) Pseudopecten Group	Bract	Venezuela	Aragua, Choroni, 8.1km S of Choroni on Natl. Rt. 2, elev. 150m			Heinemann and Belkin 1978b[213]
Heliconiaceae	Heliconia L.	Culicidae	Wyeomyia (Decamyia) Pseudopecten Group	Bract	Venezuela	Aragua, Maracay, El Limon, elev. 600m			Heinemann and Belkin 1978b[213]
Heliconiaceae	Heliconia L.	Culicidae	Wyeomyia (Decamyia) Pseudopecten Group	Leaf axil	Venezuela	Aragua, Maracay, El Limon, elev. 600m			Heinemann and Belkin 1978b[213]
Heliconiaceae	Heliconia L.	Culicidae	Wyeomyia (Decamyia) Pseudopecten Group	Bract	Venezuela	Aragua, Maracay, Guamitas, road to picnic area, 740m			Heinemann and Belkin 1978b[213]
Heliconiaceae	Heliconia L.	Culicidae	Wyeomyia (Decamyia) Pseudopecten Group	Bract	Venezuela	Aragua, Maracay, Rancho Grande, 1100m			Heinemann and Belkin 1978b[213]
Heliconiaceae	Heliconia L.	Culicidae	Wyeomyia (Decamyia) Pseudopecten Group	Bract	Venezuela	Aragua, Maracay, Universidad Central de Venezuala, Facultad de Agronomia, 450m			Heinemann and Belkin 1978b[213]
Heliconiaceae	Heliconia L.	Culicidae	Wyeomyia (Decamyia) Pseudopecten Group	Bract	Venezuela	Aragua, Ocumare de la Costa, 20m			Heinemann and Belkin 1978b[213]
Heliconiaceae	Heliconia L.	Culicidae	Wyeomyia (Decamyia) Pseudopecten Group	Bract	Venezuela	Aragua, Ocumare de la Costa, N on road to coast, 10m			Heinemann and Belkin 1978b[213]
Heliconiaceae	Heliconia L.	Culicidae	Wyeomyia (Decamyia) Pseudopecten Group	Leaf rosette	Venezuela	Aragua, Ocumare de la Costa, Rio Cumboto 2km S of junction of Rts 3, 8, 60m			Heinemann and Belkin 1978b[213]
Heliconiaceae	Heliconia L.	Culicidae	Wyeomyia (Decamyia) Pseudopecten Group	Undetermined	Venezuela	Aragua, Turmero, Rio Tumero nr Las Tablitas, 700m			Heinemann and Belkin 1978b[213]
Heliconiaceae	Heliconia L.	Culicidae	Wyeomyia (Decamyia) Pseudopecten Group	Bract	Venezuela	Carabobo, Valencia, about 2.5km E. of Guigue, 600m			Heinemann and Belkin 1978b[213]
Heliconiaceae	Heliconia bihai (L.) L.	Culicidae	Wyeomyia (Decamyia) Pseudopecten Group	Bract	Guyana	Demerara, Georgetown, about 1.5km N of Central Horticultural Station on road from Atkinson Field, 5m			Heinemann and Belkin 1978b[213]
Heliconiaceae	Heliconia L.	Culicidae	Wyeomyia (Decamyia) Pseudopecten Group	Bract	France: French Guiana	Guyane, about 1km W. of Le Gallion, W. on Route du Gallion, 5m			Heinemann and Belkin 1978b[213]
Heliconiaceae	Heliconia L.	Culicidae	Wyeomyia (Decamyia) Pseudopecten Group	Bract	France: French Guiana	Guyane, Cayenne, "foret de Cabassou"			Heinemann and Belkin 1978b[213]
Heliconiaceae	Heliconia L.	Culicidae	Wyeomyia (Decamyia) Pseudopecten Group	Bract	France: French Guiana	Guyane, Cayenne, "foret de la Chaumiere"			Heinemann and Belkin 1978b[213]
Heliconiaceae	Heliconia L.	Culicidae	Wyeomyia (Decamyia) Pseudopecten Group	Bract	France: French Guiana	Guyane, Cayenne, about 5km SE of Cayenne just W. of Raban, 5m			Heinemann and Belkin 1978b[213]
Heliconiaceae	Heliconia L.	Culicidae	Wyeomyia (Decamyia) Pseudopecten Group	Bract	France: French Guiana	Guyane, Matoury, "Matoury A", 10m			Heinemann and Belkin 1978b[213]
Heliconiaceae	Heliconia L.	Culicidae	Wyeomyia (Decamyia) Pseudopecten Group	Bract	France: French Guiana	Guyane, Matoury, "Matoury C", 5m			Heinemann and Belkin 1978b[213]
Heliconiaceae	Heliconia L.	Culicidae	Wyeomyia (Decamyia) Pseudopecten Group	Bract	France: French Guiana	Guyane, Matoury, E. edge of Camp Rochambeau, 10m			Heinemann and Belkin 1978b[213]
Heliconiaceae	Heliconia bihai (L.) L.	Culicidae	Wyeomyia (Decamyia) Pseudopecten Group	Bract	France: French Guiana	Guyane, Remire about .5km N of Lac du Rorota, 100m			Heinemann and Belkin 1978b[213]
Heliconiaceae	Heliconia L.	Culicidae	Wyeomyia (Decamyia) Pseudopecten Group	Bract	France: French Guiana	Guyane, Remire near Lac du Rorota, 120m			Heinemann and Belkin 1978b[213]
Heliconiaceae	Heliconia L.	Culicidae	Wyeomyia (Decamyia) Pseudopecten Group	Bract	France: French Guiana	Guyane, Remire near Lac du Rorota, 130m			Heinemann and Belkin 1978b[213]
Heliconiaceae	Heliconia L.	Culicidae	Wyeomyia (Decamyia) Ulocoma Group	Bract	Venezuela	Aragua, Choroni, 8.1km S of Choroni on Natl. Rt. 2, elev. 150m			Heinemann and Belkin 1978b[213]
Heliconiaceae	Heliconia L.	Culicidae	Wyeomyia (Decamyia) Ulocoma Group	Bract	Venezuela	Aragua, Maracay, Rancho Grande, 1100m			Heinemann and Belkin 1978b[213]
Heliconiaceae	Heliconia L.	Culicidae	Wyeomyia (Decamyia) Ulocoma Group	Bract	Venezuela	Aragua, Maracay, Universidad Central de Venezuala, Facultad de Agronomia, 450m			Heinemann and Belkin 1978b[213]
Heliconiaceae	Heliconia L.	Culicidae	Wyeomyia (Decamyia) Ulocoma Group	Bract	Venezuela	Aragua, Ocumare de la Costa, N on road to coast, 10m			Heinemann and Belkin 1978b[213]
Heliconiaceae	Heliconia L.	Culicidae	Wyeomyia (Decamyia) Ulocoma Group	Leaf rosette	Venezuela	Aragua, Ocumare de la Costa, Rio Cumboto 2km S of junction of Rts 3, 8, 60m			Heinemann and Belkin 1978b[213]
Heliconiaceae	Heliconia L.	Culicidae	Wyeomyia (Decamyia) Ulocoma Group	Bract	Venezuela	Aragua, Turmero, Rio Tumero nr Las Tablitas, 700m			Heinemann and Belkin 1978b[213]
Heliconiaceae	Heliconia L.	Culicidae	Wyeomyia (Dendromyia) complosa (Dyar)	Leaf axil	Venezuela	Aragua, Maracay, Guamitas, road to picnic area, 740m			Heinemann and Belkin 1978b[213]
Musaceae	Musa L.	Culicidae	Wyeomyia (Dendromyia) complosa (Dyar)	Leaf axil	Venezuela	Aragua, Maracay, Guamitas, road to picnic area, 740m			Heinemann and Belkin 1978b[213]
Heliconiaceae	Heliconia L.	Culicidae	Wyeomyia (Dendromyia) complosa (Dyar)	Bract	Venezuela	Aragua, Maracay, Rancho Grande, trail to NE in cloud forest, 1100m			Heinemann and Belkin 1978b[213]
Marantaceae	Calathea G. Mey.	Culicidae	Wyeomyia (Dendromyia) complosa (Dyar)	Leaf axil	Venezuela	Aragua, Maracay, trail NE of Rancho Grande in cloud forest, 1100m			Heinemann and Belkin 1978b[213]
Marantaceae	Calathea G. Mey.	Culicidae	Wyeomyia (Dendromyia) complosa (Dyar)	Bract	Venezuela	Aragua, Maracay, trail NE of Rancho Grande in cloud forest, 1100m			Heinemann and Belkin 1978b[213]
Bromeliaceae	Undetermined	Culicidae	Wyeomyia (Dendromyia) testei Senevet & Abonnenc	Leaf rosette	France: French Guiana	Demerara, about 15km S of Atkinson Field, on road to MacKenzie, 20m			Heinemann and Belkin 1978b[213]
Bromeliaceae	Undetermined	Culicidae	Wyeomyia (Dendromyia) testei Senevet & Abonnenc	Leaf rosette	France: French Guiana	Demerara, Loo Lands, about 30km S of Atkinson Field on road to MacKenzie, 20m			Heinemann and Belkin 1978b[213]
Bromeliaceae	Undetermined	Culicidae	Wyeomyia (Dendromyia) testei Senevet & Abonnenc	Leaf rosette	France: French Guiana	Guyane, Crique Anguille, about 3km E of, Port Inini, E of Riviere Tonegrande, 5m			Heinemann and Belkin 1978b[213]
Bromeliaceae	Undetermined	Culicidae	Wyeomyia (Dendromyia) Theobald	Leaf rosette	France: French Guiana	Demerara, Atkinson Field, about 1.5km SE of, "Red Water Creek", 20m			Heinemann and Belkin 1978b[213]
Bromeliaceae	Undetermined	Culicidae	Wyeomyia (Dendromyia) Theobald	Leaf rosette	France: French Guiana	Demerara, edge of Atkinson Field, 20m			Heinemann and Belkin 1978b[213]
Bromeliaceae	Undetermined	Culicidae	Wyeomyia (Dendromyia) trifurcata Clastrier	Leaf rosette	France: French Guiana	Guyane, Le Gallion, Pont des Cascades, 5m			Heinemann and Belkin 1978b[213]
Bromeliaceae	Undetermined	Culicidae	Wyeomyia (Dendromyia) trifurcata Clastrier	Leaf rosette	France: French Guiana	Guyane, Montsinery, Tonegrande, 5m			Heinemann and Belkin 1978b[213]
Bromeliaceae	Undetermined	Culicidae	Wyeomyia (Dendromyia) trifurcata Clastrier	Leaf rosette	France: French Guiana	Guyane, on road to Matoury, about 5km NW of Degrad Stoupan, 5m			Heinemann and Belkin 1978b[213]
Heliconiaceae	Heliconia bihai (L.) L.	Culicidae	Wyeomyia (Dendromyia) ypsipola Dyar	Leaf axil	Guyana	Demerara, Georgetown, about 1.5km N of Central Horticultural Station on road from Atkinson Field, 5m			Heinemann and Belkin 1978b[213]
Bromeliaceae	Undetermined	Culicidae	Wyeomyia (Dodecamyia) Aphobema Group	Leaf rosette	France: French Guiana	Demerara, about 15km S of Atkinson Field, on road to MacKenzie, 20m			Heinemann and Belkin 1978b[213]
Bromeliaceae	Undetermined	Culicidae	Wyeomyia (Dodecamyia) Aphobema Group	Leaf rosette	France: French Guiana	Demerara, about 2.5km S of Atkinson Field, 20m			Heinemann and Belkin 1978b[213]
Bromeliaceae	Undetermined	Culicidae	Wyeomyia (Dodecamyia) Aphobema Group	Leaf rosette	France: French Guiana	Demerara, Atkinson Field, about 1.5km SE of, "Red Water Creek", 20m			Heinemann and Belkin 1978b[213]
Bromeliaceae	Undetermined	Culicidae	Wyeomyia (Dodecamyia) Aphobema Group	Leaf rosette	France: French Guiana	Demerara, edge of Atkinson Field, 20m			Heinemann and Belkin 1978b[213]
Bromeliaceae	Undetermined	Culicidae	Wyeomyia (Dodecamyia) Aphobema Group	Leaf rosette	France: French Guiana	Demerara, Loo Lands, about 30km S of Atkinson Field on road to MacKenzie, 20m			Heinemann and Belkin 1978b[213]
Bromeliaceae	Undetermined	Culicidae	Wyeomyia (Dodecamyia) Aphobema Group	Leaf rosette	France: French Guiana	Demerara, Loo Lands, about 32km N of MacKenzie on road to Georgetown, about 1.5km N of Loo River, 20m			Heinemann and Belkin 1978b[213]
Bromeliaceae	Undetermined	Culicidae	Wyeomyia (Dodecamyia) Aphobema Group	Leaf rosette	France: French Guiana	Guyane, Crique Anguille, about 3km E of, Port Inini, E of Riviere Tonegrande, 5m			Heinemann and Belkin 1978b[213]
Bromeliaceae	Undetermined	Culicidae	Wyeomyia (Dodecamyia) Aphobema Group	Leaf rosette	France: French Guiana	Guyane, Iracoubo, 5-6km E of on Iracoubo-Sinnamary road, 5m			Heinemann and Belkin 1978b[213]
Bromeliaceae	Undetermined	Culicidae	Wyeomyia (Dodecamyia) Aphobema Group	Leaf rosette	France: French Guiana	Guyane, Matoury, "foret de Cogneau", 5m			Heinemann and Belkin 1978b[213]
Bromeliaceae	Undetermined	Culicidae	Wyeomyia (Dodecamyia) Aphobema Group	Leaf rosette	France: French Guiana	Guyane, Matoury, "Matoury A", 10m			Heinemann and Belkin 1978b[213]
Bromeliaceae	Undetermined	Culicidae	Wyeomyia (Dodecamyia) Aphobema Group	Leaf rosette	France: French Guiana	Guyane, Matoury, "Matoury B", 10m			Heinemann and Belkin 1978b[213]
Bromeliaceae	Undetermined	Culicidae	Wyeomyia (Dodecamyia) Aphobema Group	Leaf rosette	France: French Guiana	Guyane, Matoury, "Matoury C", 5m			Heinemann and Belkin 1978b[213]
Bromeliaceae	Undetermined	Culicidae	Wyeomyia (Dodecamyia) Aphobema Group	Leaf rosette	France: French Guiana	Guyane, Organabo, about 8km SW of, road to Saut Sabbat about 5km SW of Mana-Iracoubo road, 10m			Heinemann and Belkin 1978b[213]
Bromeliaceae	Undetermined	Culicidae	Wyeomyia (Dodecamyia) Aphobema Group	Leaf rosette	France: French Guiana	Guyane, Regina, Kaw, 5m			Heinemann and Belkin 1978b[213]
Bromeliaceae	Undetermined	Culicidae	Wyeomyia (Dodecamyia) Aphobema Group	Leaf rosette	France: French Guiana	Inini, Maripasoula, track leading to, 100m			Heinemann and Belkin 1978b[213]
Bromeliaceae	Undetermined	Culicidae	Wyeomyia (Dodecamyia) Aphobema Group	Leaf rosette	France: French Guiana	Inini, Maripasoula, track to Wacapou near airfield, 100m			Heinemann and Belkin 1978b[213]
Bromeliaceae	Undetermined	Culicidae	Wyeomyia (Dodecamyia) Aphobema Group	Leaf rosette	France: French Guiana	Inini, Sinnamary, about 40km S of, Petit Saut on Fleuve Sinnamary, 20m			Heinemann and Belkin 1978b[213]
Bromeliaceae	Undetermined	Culicidae	Wyeomyia (Dodecamyia) Aphobema Group	Leaf rosette	France: French Guiana	Inini, Sinnamary, about 45km S of, Saut Tigre on Fleuve Sinnamary, 20m			Heinemann and Belkin 1978b[213]
Heliconiaceae	Heliconia L.	Culicidae	Wyeomyia (Dodecamyia) Aphobema Group	Leaf axil	Suriname	Just NE of Paramaribo, Ma Retraite, 5m			Heinemann and Belkin 1978b[213]
Heliconiaceae	Heliconia L.	Culicidae	Wyeomyia (Dodecamyia) Aphobema Group	Leaf axil	Suriname	Para, about 5km N of Onverwacht,km 24 on Zanderij road, Rijsdijkweg (spelling change from source), 10m			Heinemann and Belkin 1978b[213]
Heliconiaceae	Heliconia L.	Culicidae	Wyeomyia (Dodecamyia) Aphobema Group	Leaf axil	Suriname	Para, about 5km S of Onverwacht, .5km E. of Zanderij rd and 32.5km S of Paramaribo, Wegnaar Overtoon, 10m			Heinemann and Belkin 1978b[213]
Bromeliaceae	Undetermined	Culicidae	Wyeomyia (Dodecamyia) Aphobema Group	Leaf rosette	Suriname	Paramaribo, just NE of, Ma Retraite, 5m			Heinemann and Belkin 1978b[213]
Bromeliaceae	Undetermined	Culicidae	Wyeomyia (Hystatomyia) Dyar	Leaf rosette	France: French Guiana	Inini, Sinnamary, about 45km S of, Saut Tigre on Fleuve Sinnamary, 20m			Heinemann and Belkin 1978b[213]
Bromeliaceae	Undetermined	Culicidae	Wyeomyia (Nunezia) bicornis (Root)	Leaf rosette	Venezuela	Aragua, Maracay, trail NE of Rancho Grande, 1100m			Heinemann and Belkin 1978b[213]
Bromeliaceae	Undetermined	Culicidae	Wyeomyia (Nunezia) Dyar	Leaf rosette	Venezuela	Aragua, Maracay, Natl. Rt. 2 between Maracay and Choroni, 1500m			Heinemann and Belkin 1978b[213]
Bromeliaceae	Undetermined	Culicidae	Wyeomyia (Phoniomyia) sp. near trinidadensis	Leaf rosette	Venezuela	Aragua, Choroni, 2.8km S of, on Natl. Rt. 2, 100m			Heinemann and Belkin 1978b[213]
Bromeliaceae	Undetermined	Culicidae	Wyeomyia (Phoniomyia) splendida Bonne-Wepster & Bonne	Leaf rosette	France: French Guiana	Demerara, about 15km S of Atkinson Field, on road to MacKenzie, 20m			Heinemann and Belkin 1978b[213]
Bromeliaceae	Undetermined	Culicidae	Wyeomyia (Phoniomyia) splendida Bonne-Wepster & Bonne	Leaf rosette	France: French Guiana	Demerara, about 2.5km S of Atkinson Field, 20m			Heinemann and Belkin 1978b[213]
Bromeliaceae	Undetermined	Culicidae	Wyeomyia (Phoniomyia) splendida Bonne-Wepster & Bonne	Leaf rosette	France: French Guiana	Demerara, Atkinson Field, about 8km SE of, about 24km W of Saint Cuthberts, 20m			Heinemann and Belkin 1978b[213]
Bromeliaceae	Undetermined	Culicidae	Wyeomyia (Phoniomyia) splendida Bonne-Wepster & Bonne	Leaf rosette	France: French Guiana	Demerara, Loo Lands, about 32km N of MacKenzie on road to Georgetown, about 1.5km N of Loo River, 20m			Heinemann and Belkin 1978b[213]
Bromeliaceae	Undetermined	Culicidae	Wyeomyia (Phoniomyia) splendida Bonne-Wepster & Bonne	Leaf rosette	France: French Guiana	Demerara, Saint Cuthberts, about 16km W of, 20m			Heinemann and Belkin 1978b[213]
Bromeliaceae	Undetermined	Culicidae	Wyeomyia (Phoniomyia) splendida Bonne-Wepster & Bonne	Leaf rosette	France: French Guiana	Guyane, Crique Anguille, about 3km E of, Port Inini, E of Riviere Tonegrande, 5m			Heinemann and Belkin 1978b[213]
Bromeliaceae	Undetermined	Culicidae	Wyeomyia (Phoniomyia) splendida Bonne-Wepster & Bonne	Leaf rosette	France: French Guiana	Guyane, Crique Anguille, about 3km E of, Port Inini, W of Riviere Tonegrande, 5m			Heinemann and Belkin 1978b[213]
Bromeliaceae	Undetermined	Culicidae	Wyeomyia (Phoniomyia) splendida Bonne-Wepster & Bonne	Leaf rosette	France: French Guiana	Guyane, Iracoubo, 5-6km E of on Iracoubo-Sinnamary road, 5m			Heinemann and Belkin 1978b[213]
Bromeliaceae	Undetermined	Culicidae	Wyeomyia (Phoniomyia) splendida Bonne-Wepster & Bonne	Leaf rosette	France: French Guiana	Guyane, Matoury, "Matoury B", 10m			Heinemann and Belkin 1978b[213]
Bromeliaceae	Undetermined	Culicidae	Wyeomyia (Phoniomyia) splendida Bonne-Wepster & Bonne	Leaf rosette	France: French Guiana	Guyane, Matoury, "Matoury C", 5m			Heinemann and Belkin 1978b[213]
Bromeliaceae	Undetermined	Culicidae	Wyeomyia (Phoniomyia) splendida Bonne-Wepster & Bonne	Leaf rosette	France: French Guiana	Guyane, Organabo, about 8km SW of, road to Saut Sabbat about 5km SW of Mana-Iracoubo road, 10m			Heinemann and Belkin 1978b[213]
Bromeliaceae	Undetermined	Culicidae	Wyeomyia (Phoniomyia) splendida Bonne-Wepster & Bonne	Leaf rosette	France: French Guiana	Guyane, Regina, Kaw, 5m			Heinemann and Belkin 1978b[213]
Bromeliaceae	Undetermined	Culicidae	Wyeomyia (Phoniomyia) splendida Bonne-Wepster & Bonne	Leaf rosette	France: French Guiana	Guyane, Saint Laurent, on road to Aouara just W of Mana, 5m			Heinemann and Belkin 1978b[213]
Bromeliaceae	Undetermined	Culicidae	Wyeomyia (Phoniomyia) splendida Bonne-Wepster & Bonne	Leaf rosette	France: French Guiana	Inini, Sinnamary, about 35km S of, confluence of Fleuve Sinnarmary and Crique Gregoire, "Orstom camp", 10m			Heinemann and Belkin 1978b[213]
Bromeliaceae	Undetermined	Culicidae	Wyeomyia (Phoniomyia) splendida Bonne-Wepster & Bonne	Leaf rosette	Suriname	Paramaribo, about 12km SE of, 2.1km S of Ornamibo bridge, 5m			Heinemann and Belkin 1978b[213]
Bromeliaceae	Undetermined	Culicidae	Wyeomyia (Phoniomyia) trinidadensis Theobald	Leaf rosette	Venezuela	Aragua, 0.3km N of Ocumare de la Costa, 20m			Heinemann and Belkin 1978b[213]
Bromeliaceae	Undetermined	Culicidae	Wyeomyia (Phoniomyia) trinidadensis Theobald	Leaf rosette	Venezuela	Aragua, about 6km E of Ocumare de la Costa, road between Cata and Cuyagua, 400m			Heinemann and Belkin 1978b[213]
Bromeliaceae	Undetermined	Culicidae	Wyeomyia (Phoniomyia) trinidadensis Theobald	Leaf rosette	Venezuela	Aragua, Maracay, N of crest of Natl. Rt. 2 between Maracay and Choroni, 1500m			Heinemann and Belkin 1978b[213]
Bromeliaceae	Undetermined	Culicidae	Wyeomyia (Phoniomyia) trinidadensis Theobald	Leaf rosette	Venezuela	Aragua, Ocumare de la Costa, about 10km NE of, Cuyagua, "Hacienda Cuyagua", near sea level			Heinemann and Belkin 1978b[213]
Heliconiaceae	Heliconia L.	Culicidae	Wyeomyia (Wyeomyia) arthrostigma (Lutz)	Bract	Venezuela	Aragua, Choroni, .6km S of Choroni on Natl. Rt. 2, elev. 60m			Heinemann and Belkin 1978b[213]
Heliconiaceae	Heliconia L.	Culicidae	Wyeomyia (Wyeomyia) arthrostigma (Lutz)	Leaf axil	Venezuela	Aragua, Choroni, .6km S of Choroni on Natl. Rt. 2, elev. 60m			Heinemann and Belkin 1978b[213]
Heliconiaceae	Heliconia L.	Culicidae	Wyeomyia (Wyeomyia) arthrostigma (Lutz)	Bract	Venezuela	Aragua, Ocumare de la Costa, N on road to coast, 10m			Heinemann and Belkin 1978b[213]
Bromeliaceae	Undetermined	Culicidae	Wyeomyia (Wyeomyia) celaenocephala Dyar & Knab	Leaf rosette	Venezuela	Aragua, 0.3km N of Ocumare de la Costa, 20m			Heinemann and Belkin 1978b[213]
Bromeliaceae	Undetermined	Culicidae	Wyeomyia (Wyeomyia) gausapata Dyar & Núñez Tovar	Leaf rosette	Venezuela	Aragua, Choroni, 2.8km S of, on Natl. Rt. 2, 100m			Heinemann and Belkin 1978b[213]
Bromeliaceae	Undetermined	Culicidae	Wyeomyia (Wyeomyia) melanopus Dyar	Leaf rosette	Venezuela	Aragua, 0.3km N of Ocumare de la Costa, 20m			Heinemann and Belkin 1978b[213]
Bromeliaceae	Undetermined	Culicidae	Wyeomyia (Wyeomyia) melanopus Dyar	Leaf rosette	Venezuela	Aragua, about 6km E of Ocumare de la Costa, road between Cata and Cuyagua, 400m			Heinemann and Belkin 1978b[213]
Bromeliaceae	Undetermined	Culicidae	Wyeomyia (Wyeomyia) melanopus Dyar	Leaf rosette	Venezuela	Aragua, Choroni, 2.8km S of, on Natl. Rt. 2, 100m			Heinemann and Belkin 1978b[213]
Heliconiaceae	Undetermined	Culicidae	Wyeomyia (Wyeomyia) Pertinans Group	Leaf rosette	Venezuela	Aragua, 1km NE of Ocumare de la Costa, Puerto Ocumare, beach, near sea level			Heinemann and Belkin 1978b[213]
Bromeliaceae	Undetermined	Culicidae	Wyeomyia (Wyeomyia) Pertinans Group	Leaf rosette	Venezuela	Aragua, Choroni, 2.8km S of, on Natl. Rt. 2, 100m			Heinemann and Belkin 1978b[213]
Heliconiaceae	Undetermined	Culicidae	Wyeomyia (Wyeomyia) Pertinans Group	Leaf rosette	Venezuela	Aragua, Choroni, 2.8km S of, on Natl. Rt. 2, 100m			Heinemann and Belkin 1978b[213]
Bromeliaceae	Undetermined	Culicidae	Wyeomyia (Wyeomyia) Pertinans Group	Leaf rosette	Venezuela	Aragua, Choroni, 8.1km S of, on Natl. Rt. 2, 150m			Heinemann and Belkin 1978b[213]
Bromeliaceae	Undetermined	Culicidae	Wyeomyia (Wyeomyia) Pertinans Group	Leaf rosette	Venezuela	Aragua, Maracay, Guamitas, road to picnic area, 740m			Heinemann and Belkin 1978b[213]
Bromeliaceae	Undetermined	Culicidae	Wyeomyia (Wyeomyia) Pertinans Group	Leaf rosette	France: French Guiana	Demerara, about 15km S of Atkinson Field, on road to MacKenzie, 20m			Heinemann and Belkin 1978b[213]
Bromeliaceae	Undetermined	Culicidae	Wyeomyia (Wyeomyia) Pertinans Group	Leaf rosette	France: French Guiana	Demerara, Atkinson Field, about 1.5km SE of, "Red Water Creek", 20m			Heinemann and Belkin 1978b[213]
Bromeliaceae	Undetermined	Culicidae	Wyeomyia (Wyeomyia) Pertinans Group	Leaf rosette	France: French Guiana	Demerara, edge of Atkinson Field, 20m			Heinemann and Belkin 1978b[213]
Bromeliaceae	Undetermined	Culicidae	Wyeomyia (Wyeomyia) Pertinans Group	Leaf rosette	France: French Guiana	Guyane, Iracoubo, 5-6km E of on Iracoubo-Sinnamary road, 5m			Heinemann and Belkin 1978b[213]
Bromeliaceae	Undetermined	Culicidae	Wyeomyia (Wyeomyia) Pertinans Group	Leaf rosette	France: French Guiana	Guyane, Matoury, "foret de Cogneau", 5m			Heinemann and Belkin 1978b[213]
[truncated: 2,980 more rows]
